# Supplementary material for: Genome-wide identification of growth-regulating factors in moso bamboo (Phyllostachys edulis): in silico and experimental analyses
Source: PeerJ. 2019 Sep 12;7:e7510. doi: 10.7717/peerj.7510 (PMC6769349; doi:10.7717/peerj.7510)
Supplement: Supplemental Information 15 [file peerj-07-7510-s015.txt]

>PeGRF1
MATLGSCGGHPSLQQEHGGCDEQARQDGLLKVARALPPPPSCSFLGSTVSSGVQMLSFSSNDAAGLGLSSGASMQGVLARVRGPFTPTQWMELEHQALIYKHFAANAPVPSSLLLPIRRSLHPWVGWGPFRPGCADVEPGRCRRTDGKKWRCSRDAVGDQKYCERHVNRGRHRSRKHVEGREATRTIAEPAMAVPGGVLSRSHAVARQQQVKGSAANVTDPFSRQSNRKLLEKQNVVDQLSVSTPMDSFDFSSSYSSQNCDKVALSPLKLHHDHDQAYIAHGVGSSSEKGNKSQESRLPVSRETLDDGPLGEVFKSKSCQSASADISTDKWTESPKLHSPTGILQMTTKFSSESSSSTVNIGPAPENHITSNGYLTARMANSQTVPTLL
>PeGRF2
MGMGGYHHQQQRAAVFTAAQWAELEQQALIYKYLMAGAPVPPDLLLPIRPHSAAAAATFSFANPAASPFYHHHHPSLSYYAYYGKKLDPEPWRCRRTDGKKWRCSKEAHPDSKYCERHMHRGRNRSRKPVESKTATPAPAPQPQPQLSTVTTTTSGYSLGAKVDVGELSFFSGASGNTRGFTIDSPTDSSWHSLPSSVPPYPLSKTRDSGLLPGAYSYSHLEPSQELGQVTIASLSQEQERHSFSGGTGGLLGNVKQENQPLRPFFDEWPGTRDSWSEMDDERSNRTSFSTTQLSISIPMPRCGSPIYLKRLRMYLFACPRHGMSHGDYSPHLLC
>PeGRF3
MGMGGYQQQQQQRAAVFTAAQWAELEQQALIYKYLMAGAPVPPDLLLPIRPNSAAATFSFANPAASPFYHHHHPSLSYYAYYGKKLDPEPWRCRRTDGKKWRCSKEAHPDSKYCERHMHRGRNRSRKPVESKTAAPAPQPQPQLSTVTTTTRDTAPLPSLAVGGKTHGLSLGGAGSSQVHFDSSSYGGKYSPGAKADVGELSFFSGASGNTRGFTIDSPTDSSWHSLPSSVPPYPLSKTRDSGLLPGAYSYSYLEPSQELGQVTIASLSQEQERHSFSGRAGGLLGNVKHENQPLRPFFDEWPGTRDSWSEMDDERSNRTSSSTTQLSISIPMPRCGSPIGRPLP
>PeGRF4
MEMRVGLVIDSYNHNELVVIHRDARSRGVGEEAQQHMMSARWGAARPAPFTAAQYEELEQQALIYKYLVAGVPIPPDLLLPICRGFDSLASRFYHRPALGYGSYFGKKLDPEPGRCRRTDGKKWRCSKEAAPDSKYCERHMHRGRNRSRKPVETQLVAPHSQQPPAPAPAPASAAAAAGFQNHSLYPAIANGGGGGCGSAPGLFALGSAAQLHMDNAAPYATAGGGGSKDLRYSAYGVRSLADEHSQLITGAMDTCMDNSWRLLPSQTPSFSVSSYPLLGTPSDLDQSTICSLPKVEREPLSFFGTDFVTVDSAKQENQMLRPFFDEWPKARDSWPELADDNSLATQLSISIPMATSDFSTTSSRSPNGTAAAKLIELLQLMNLKLKEACAKNEVEKALLSKKDQEVEKLSEEYSLLDNSLKDANAEMDALREKMKVLEDSESSMKSEECSFLPCFRKGCSCIRTRDP
>PeGRF5
MAMPYASLSPAADHRSSPTAATVSLLPFCRSSPLSAGNGGGGLGEETQMNGRWEARPAPFTAAQYEELEQQALIYKYLVAGVPVPPDLVLLIRRGLDSLAARFYHHPALGYGSYFGKKLDPEPGRCRRTDGKKWRCSKEAAPDSKYCERHMHRGRNRSRKPVETQLVPQSQPPTTAAASPAPPLAAVASNGSNFQNHSLYPAIAGSNGSIGGGSNMSSSFASALGSSQLHMDNAATYAAVGGGTGKDLRYAAYGIRSLADEHSQFITEAINTSIENPWRLLPSQNSSFPLSSYRQLGALSDLGQNTVSSLPKVERQPLSFFGSDFGTVDSVKQENQTLRPFFDEWPKARDSWSDLADENANLASFSATQLSISIPMASSDFSVASSRSPNGD
>PeGRF6
MARVRAPFTPSQWIELEHQALIYKYLAANSPVPHGLLLPIRRSLASPYSPAYFGTSTLGWGSFQLGYSGSADPEPGRCRRTDGKKWRCSRDAVADQKYCERHMNRGRHRSRKHVEGQPGHAAKAMPAVVAASAAASATQPSALAAAGGGATAGLTINHQQQPVKSYAANTTDPCWLQYNRELVNKQNESEQMQDSDSLSMLTSVNTRNTGSLFPFSKQHNPFDLMSSRPDFGLVSSDSLMSSPHSSLENVNLLSSQSLNEHQSSVFLQHFVDWPRTPAQGALGWPDAEEMQAQRTQLSISAPMASSDLSSASTSPIHEKLMLSPLKLSREYSPIGLSMAANKDEVSQGEANWTPMFHDSSMDGPLGEVLTKNSNMETRNCLLASLNLLTDGWDSSPGMQSSPVGVLQKTTFGSVSSSTGSSPRLENHSVYDGISNLRDDLGSIVVNHPSIRLV
>PeGRF7
MVNLDTLVHHVDLAAEKINVVAYSEGPLDLILGPHDPCDTEHVMAAEAENLLATTDMEQVMAAEAQNLFAIEKTEEQTSKGPDVPILRRSSRLVERSGGRYENVVRKAMERKAHCRNDVELLSALLGRSCSRSENPRSRLGRGGEERNGGKYDNVVRKALVSKAHCRDARDLARGVSRVGGIFGPPAMEGSGLAAASRGAEAAGGNTPAASSGTVPGVAPTTEVQEEMGTLVASIPVGAGAAFNMMQLQELEEQSLVFQYMAARIPVPTHLVFPIWKSVTGASSEGAQKYPTLMGLATHCLDFGKNPEPEPGRCRRTDGKKWRCHRNVIPNEKYCERHMHRGRKRPVQLAVKDDELDSASWSKSASGKATFKATEGGKKTDDKSSSSKKLAVEASAAVQST
>PeGRF8
MAEEKEADSPQPPSKLPRLSCADPNAGAVTMADSSPLVLGLGLGLGGDSCGERGVEAPAAHKASALTFMQQQELEHQVLIYRYFAAGAPVPVHLVLPIWKSVAASSFGPHRFPSLMGLGSLCFDYRSSMEPEPGRCRRTDGKKWRCSRDVVPGHKYCERHVHRGRGRSRKSVEAATTTPAPNGSSSSISASPRGLGFSPTSVLLAHSAARAT
>PeGRF9
MTRVRGPFTPSQWIELEHQALIYKYLAANSPVPHGLLIPIRRSLASPYTPAYFGTSTLGWGSFQLGYSGSADPEPGRCRRTDGKKWRCSRDAVADQKEPVNKQNESEQMQDSDSLSMLTSMNMRNTGSLFPFSKQHNPFEVTSSRPDFGLVSSDSLMSSPHSSLENVNLLGSQSMNEHQSAVSLQHYVDWPRTPAQGALAWPDTEEMQAQRTQLSISAAMASSDLSSASTSPIHEKLMLSPLKLRHEYSPIGLSFAANKDEVCQGEANWTPMFRDSSMGGPLGEVLTKNSTMEARNCLSASLNLLTDGWDSSPGLQSSPVGVLQKTTFGPVSSSTGSSPRLENHSVYDGISNLRGDLGSIVVNHPSTRRV
>PeGRF10
MMLSGQGSGGGRCLFKASQWQELEHQALIYRYMAAGTPVPPDLVLPLRHRDGFAIDTATSLAFPPHQPSLGWGCYGAAAQCGRKAEDPEPGRCRRTDGKKWRCSREAYGDSKYCEKHMHRGKNRSRKPVETMSSSAGAGASYVPSALSISPPAPDASSYGHQHHLGRPDASPARASSQISPLQLRLDAAAHATSPPSSYHRYAQYSTSPLFPSGYGYGSSKEHDESEVRRRQHFLAFGADLSRDKPAAAGHDAAAATEKPLRRFFDEWPRETSDGRPWMGADQDETQLSISIPTALPDLAVAATSRYYNADE
>PeGRF11
MKALVASVPADAGAAFTAMQLQELEQQSRVYQYMAARVPVPTHLVFPIWKSVTGASSEGAQKYPTLMGLATLCLDFGKNPEPEPGRCRRTDGKKWRCWRNAIPNEKYCERHMHRGRKRPVQLVVEDDEPDSASGSKSASGKATEGGKKTDDKSSSSKKLAVAAPAAVEST
>PeGRF12
MAPPPHGCFFLGSGSPSGGQMLSFSSSYSNNAGTVASVICGVGGWCCIGVWRSGLVASLIQLADWLLAPSPWASCKKTTGLDCGSSDVTSMQGVLARVRGPFTPTQWMELEHQALIYKHIVVNAPVCKCKCDNRVLDFAVGWGTFQLGYSGSADPEPGRCRRTDGKKWRCSRDAVVDQKYCERHINRGRHRSRKHVEGRSSHATKAMLGIAQPALGVSSGKSSGSQAMAQQPIKTMATNFTDPSPTQFDSSSPQLKYGFASCLLSWMGHVKLSTIVTSVFLIRMLLDKGNIFDHAQDSTNQQYLQGMFKNTKGPNPSGETSSQADYAIISTGSLMNAPRSENANLNPQRSHSKQAQPNPVHHLFGKEIQPDDIQLSISIPMDNSNLSNNYDKAHIGLGVGSSSNEGNSARASWIPVSWETSSGGPLGEFFTNTSNKPDDKNKSCPSPSLILLADGCTTSPQLHSPTGVLQMTNFSSVSSSTVSSPGSLCNGLLAASLHAMLHAHRLGREMDVIGATGQVLVDFTVVSSVVSCSSCCLQVGVFGQPTIKDYG
>PeGRF13
MAEEKEADSPQPPSKLPRLSCADPNAGAVTMAASSPLVLGLGLGLGGNSCSERGVEAPAAHKATAPSGLTFMQQQELEHQVLIYRYFAVGAPVPVHLVLPIWKSVAASSFGPHRFPSLMGLGSLCFDYRSSMEPEPGRCRRTDGKKWRCSRDVVPGHKYCERHVHRGRGRSRKPVEASAATTPAPNGGGSSISASPRGLGFSPTSVLLAHSTARAT
>PeGRF14
MAMPYASLSPAADHRSSPAAATASLPFRRSSPLSAGNGGGGLAEDAHMNGRWAARPAPFTAAQYEELEQQALIYKYLVAGVPVPPDLVLPIRRGIDSLAARFYNHPALGYGSYFGKRLDPEPGRCRRTDGKKWRCSKEAAPDSKYCERHMHRGRSRSRKPVETQLVPQSQPPRRPSPPPPPTAATSRTIPFTQPLPEAMVVVEAGAPTCSAPSPRRWGLLSCTWTMLPLMQLLVVEQAKISDNNLAPVNYFVSEELLPVTTIPDTSEVASMMLEAPLFSPIPMIPFYHCKSLDLASLNLLLYAAYGIRSLADEHSQLITEAINTSIENPWRLLPSQNSSFPLSSYPQLGALSDLGQNTVNSLPKVERQPLSFFGTDFGTVDSVKHENQTLRPFFDEWPKARDSWSDLADENANLASFSATQLSISIPMASSDFSVASSRSPNGD
>PeGRF15
MAAEGEAKKDTNPPGGGGDNPKEAAEEATQEAGGQEAGQEQEEEEGEKADREGKDGDAGKEEEKEENACKDLVLVEDPEEAAASAALQEEMKALVASVPVGAGAAFTAMQLQELEQQSRVYQYMAARVPVPTHLVFPIWKSVTGASSEGAQKYPTLMGLATLCLDFGKNPEPEPGRCRRTDGKKWRCWRNAIPNEKYCQRHMHRGRKRPVQLVVEDDEPDSASGSKSASGKATEGGKKTDDKSSSSKKLAVAAPAAVEST
>PeGRF16
MELGEVLDLQGLTMPPPKESDLNLMKRSNITQAASYPSPFLDEQKMLRFSKAARTLPSGMDFGRPNEHMFLLSRTKRPFTPSQWMELEHQALIYKYLNAKAPIPSSLLISISQSFRSSSNRMSWRPLYQGFANADSDPEPGRCRRTDGKKWRCSKEAMADHKYCERHINRNRHRSRKPVENQTRKTAKETPAAGSLSSPVSQGSFKKAKVNELKPGSVNYWTDSLNRTMLSKEKANKHAEDNNAPLLNSTNRQPTLSLISQPKQQNKPDKFSPTVDSESISSNTILKPWESSNQQSNKNISCTQLHDRECLQSVLQNFSLPKNEKIESQKNKASNPIQVSSTFYSSPDGPRISCLTSNMTQVHDDCISSSWEMPQGGPLGEILTNSKNTEDFTKKCESRSYGWLLNLEDHEM
>PeGRF17
MELGEVLGLQGLGVPSPKESDLGLTKRSNFTQAASYPSPFLDEQKILRFSKAAHTLPSGMDFGRSNEHMFLLSRTKRPFTPSQWMELEHQALIYKYLNAKAPIPSSLLISISKSFRSSNRMSWRPLYQGFKSAESDPEPGRCHRTDGKKWRCSKEAMADHKYCERHINRNRHRSRKPVESQTRKTTKEIPAAGSLSSPVSQGSFKKAKVNELKPGSVSYWTDSLNRTMLSKEKANKPAEDNNAPLLNSTNRQPTLSLLCQLKQQNKPDKFSPTVDSESISSNTALKPWESSNQQSNKSISCTRLLDRECLQSVLQNFSLPKNEKIESQKNKASNPIQVSSTFYSSPEGPRISCLTSNMTQVQEDCISSSWEMPQGGPLGEILTNSKNTEDLTNKCESRSYGWLLNLEDHEM
>PeGRF18
SQWQELEHQALIYKYMASGTPIPSDLILPLRRSFLLDSALATSPSLAFPPQPSLGWGYFSMGFGRKTEDPEPGRCRRTDGKKWRCSKEAYPDSKYCEKHMHRGKNRSRKPVEMSLATPPPSSSASSSSNASAVNAATTTSSPAPSYHRPAAAAHDVTPYHALYGGPYAASARPPGAGAFHAQVSPFHLHLDTTHPHPPPSYYSMDHKDYAYGHSAKEVHGEHAFFSDSTERDHHAGHGQWQFKQLGMEPKQSATSFFPGGGYGNSAASPYPIDLSKEEDEEKERRQQQHCFVLGADLRLEKPAGHDAAAGAAQKPLRHFFNEWPHEKGSKG
>OsGRF1
MMMMSGRPSGGAGGGRYPFTASQWQELEHQALIYKYMASGTPIPSDLILPLRRSFLLDSALATSPSLAFPPQPSLGWGCFGMGFGRKAEDPEPGRCRRTDGKKWRCSKEAYPDSKYCEKHMHRGKNRSRKPVEMSLATPPPPSSSATSAASNTSAGVAPTTTTTSSPAPSYSRPAPHDAAPYQALYGGPYAAATARTPAAAAYHAQVSPFHLQLDTTHPHPPPSYYSMDHKEYAYGHATKEVHGEHAFFSDGTEREHHHAAAGHGQWQFKQLGMEPKQSTTPLFPGAGYGHTAASPYAIDLSKEDDDEKERRQQQQQQQQQHCFLLGADLRLEKPAGHDHAAAAQKPLRHFFDEWPHEKNSKGSWMGLEGETQLSMSIPMAANDLPITTTSRYHNDD
>OsGRF2
MMAGGGSGRCLFTATQWQELEHQALIYKYMAAGAPVPPDLLLHLRHRAAAAAAADVDTVPSLAFPPHHLGWGCYGAAAAQYGRRVEDPEPGRCRRTDGKKWRCSREAYGESKYCEKHMHRGKNRSRKPVEMPPPAAAAVYRPSALSISPPPHDADAPSYGAGAGAPLQLHLDSFHASTSPPPSYHRYAHTSSAPLFPSSAAGYGGGWSLSKEHCLTLGGAAADLSLDKPADHHHDATSATTEKPLRRFFDEWPRSDDGRTPWDGTQLSISIPTAAAASPDLAIAGAASRYHSNGDHLRTSE
>OsGRF3
MAMPFASLSPAADHRPSFIFPFCRSSPLSAVGEEAQQHMMGARWAAAVARPPPFTAAQYEELEQQALIYKYLVAGVPVPADLLLPIRRGLDSLASRFYHHPVLGYGSYFGKKLDPEPGRCRRTDGKKWRCSKEAAPDSKYCERHMHRGRNRSRKPVEAQLVAPHSQPPATAPAAAVTSTAFQNHSLYPAIANGGGANGGGGGGGGGGSAPGSFALGSNTQLHMDNAASYSTVAAGAGNKDFRYRAPPFLWALAMLSGTRFLPDKNLNVALVPGNGVGALVESYKGRAGEQAVFLYSAYGVRPLADEHSPLITGAMDTSIDNSWCLLPSQTSTFSVSSYPMLGNLSELDQNTICSLPKVEREPLSFFGSDYVTVDSGKQENQTLRPFFDEWPKARDSWPDLADDNSLATFSATQLSISIPMATSDFSTTSSRSHNGIYSR
>OsGRF4
MAMPYASLSPAVADHRSSPAAATASLLPFCRSTPLSAGGGGVAMGEDAPMTARWPPAAAARLPPFTAAQYEELEQQALIYKYLVAGVPVPPDLVLPIRRGLDSLAARFYNHPALGYGPYFGKKLDPEPGRCRRTDGKKWRCSKEAAPDSKYCERHMHRGRNRSRKPVETQLVAQSQPPSSVVGSAAAPLAAASNGSSFQNHSLYPAIAGSNGGGGGRNMPSSFGSALGSQLHMDNAAPYAAVGGGTGKDLRYTAYGTRSLADEQSQLITEAINTSIENPWRLLPSQNSPFPLSSYSQLGALSDLGQNTPSSLSKVQRQPLSFFGNDYAAVDSVKQENQTLRPFFDEWPKGRDSWSDLADENANLSSFSGTQLSISIPMASSDFSAASSRSTNGD
>OsGRF5
MLSSSPSAAAPGIGGYQPQRGAAVFTAAQWAELEQQALIYKYLVAGVPVPGDLLLPIRPHSSAAATYSFANPAAAPFYHHHHHPSLSYYAYYGKKLDPEPWRCRRTDGKKWRCSKEAHPDSKYCERHMHRGRNRSRKPVESKTAAPAPQSQPQLSNVTTATHDTDAPLPSLTVGAKTHGLSLGGAGSSQFHVDAPSYGSKYSLGAKADVGELSFFSGASGNTRGFTIDSPTDSSWHSLPSSVPPYPMSKPRDSGLLPGAYSYSHLEPSQELGQVTIASLSQEQERRSFGGGAGGMLGNVKHENQPLRPFFDEWPGRRDSWSEMDEERSNQTSFSTTQLSISIPMPRCD
>OsGRF6
MQGAMARVRGPFTPSQWIELEHQALIYKYLAANSPVPHSLLIPIRRSLTSPYSPAYFGSSTLGWGSFQLGYSGSADPEPGRCRRTDGKKWRCSRDAVADQKYCERHMNRGRHRSRKHVEGQPGHAAKAMPAAVAAAAASATQPSAPAAHSGGAVAGLAINHQHQQMKNYAANTANPCSLQYSRDLANKHNESEQVQDSDSLSMLTSISTRNTGSLFPFSKQHNPFEVSNSRPDFGLVSPDSLMSSPHSSLENVNLLTSQSLNEQQSSVSLQHFVDWPRTPAQGALAWPDAEDMQAQRSQLSISAPMASSDLSSASTSPIHEKLMLSPLKLSREYSPIGLGFAANRDEVNQGEANWMPMFRDSLMGGPLGEVLTKNNNMEARNCLSESLNLLNDGWDSSSGFDSSPVGVLQKTTFGSVSSSTGSSPRLENHSVYDGNSNLRDDLGSVVVNHPSIRLV
>OsGRF7
MPSTSSSSPGFGNLLAIFAPGQYSQMLLLQLLGCCGGQVTPVLSSAKGGAVCFPNFCFSAFGTAEMCPLSPKMQSLLNPLEMALTLFTLPSSSERGLDCGSSDVARMQGVLARVRGPFTPTQWMELEHQALIYKHIVANAPVPAGLLLPIRRSLHPPVFPHFSSGGILGSSSLGWGSFQLGYSGSADSEPGRCRRTDGKKWRCSRDAVVDQKYCERHINRGRHRSRKHVEGQSSHAAKATVPAIAQPPIGASNGKLSGSHGVSNELTKTLATNRMMLDKANLIERSQDYTNQQHNILQNNTKGDNWSEEMSSQADYAVIPAGSLMNTPQSANLNPIPQQQRCKQSLFGKGIQHDDIQLSISIPVDNSDLPTNYNKAQMDHVVGGSSNGGNNTRASWIPGSWEASIGGPLGEFFTNTSSASDDKGKSRHPPSLNLLADGHTTSPQLQSPTGVLQMTSFSSVPSSTVSSPAGSLCNGLLTSGLVNAQTVQTL
>OsGRF8
MLSSCGGHGHGNPRSLQEEHHGRCGEQQGGGGGGGQEQEQDGFLVREARASPPSPSSSSFLGSTSSSCSGGGGGGQMLSFSSPNGTAGLGLSSGGSMQGVLARVRGPFTPTQWMELEHQALIYKHIAANVSVPSSLLLPIRRSLHPWGWGSFPPGCADVEPRRCRRTDGKKWRCSRDAVGDQKYCERHINRGRHRSRKHVEGRKATLTIAEPSTVIAAGVSSRGHTVARQKQVKGSAATVSDPFSRQSNRKFLEKQNVVDQLSPMDSFDFSSTQSSPNYDNVALSPLKLHHDHDESYIGHGAGSSSEKGSMMYESRLTVSKETLDDGPLGEVFKRKNCQSASTEILTEKWTENPNLHCPSGILQMATKFNSISSGNTVNSGGTAVENLITDNGYLTARMMNPHIVPTLL
>OsGRF9
MFADFSAAAMELGEVLGLQGLTVPSTKEGDLSLIKRAAAGSFTQAAAASYPSPFLDEQKMLRFAKAAHTLPSGLDFGRENEQRFLLSRTKRPFTPSQWMELEHQALIYKYLNAKAPIPSSLLISISKSFRSSANRMSWRPLYQGFPNADSDPEPGRCRRTDGKKWRCSKEAMADHKYCERHINRNRHRSRKPVENQSRKTVKETPCAGSLPSSVGQGSFKKAKVNEMKPRSISYWTDSLNRTMANKEKGNKAAEENNGPLLNLTNQQPTLSLFSQLKQQNKPEKFNTAGDSESISSNTMLKPWESSNQQNNKSIPFTKMHDRGCLQSVLQNFSLPKDEKMEFQKSKDSNVMTVPSTFYSSPEDPRVSCHAPNMAQMQEDSISSSWEMPQGGPLGEILTNSKNPDDSIMKPEARPYGWLLNLEDHAM
>OsGRF10
MDEEKEADSPQPPSKLPRLSGADPNAGVVTMAAPPPPVGLGLGLGLGGDSRGERDVEASAAAAHKATALTFMQQQELEHQVLIYRYFAAGAPVPVHLVLPIWKSVASSSFGPHRFPSLAVMGLGNLCFDYRSSMEPDPGRCRRTDGKKWRCSRDVVPGHKYCERHVHRGRGRSRKPVEASAAATPANNGGGGGIVFSPTSVLLAHGTARAT
>OsGRF11
MAAEGEAKKDSASNPPGGGGGGGGGEEEEDSSLAVGEAAVGVGEAGGGGGGGEKADREEEEGKEDVEEGGVCKDLVLVEDAVPVEDPEEAAATAALQEEMKALVESVPVGAGAAFTAMQLQELEQQSRVYQYMAARVPVPTHLVFPIWKSVTGASSEGAQKYPTLMGLATLCLDFGKNPEPEPGRCRRTDGKKWRCWRNAIANEKYCERHMHRGRKRPVQLVVEDDEPDSTSGSKPASGKATEGGKKTDDKSSSSKKLAVAAPAAVEST
>OsGRF12
MLAEGRQVYLPPPPPSKLPRLSGTDPTDGVVTMAAPSPLVLGLGLGLGGSGSDSSGSDAEASAATVREARPPSALTFMQRQELEQQVLIYRYFAAGAPVPVHLVLPIWKSIAAASSFGPQSFPSLTGLGSLCFDYRSSMEPEPGRCRRTDGKKWRCSRDVVPGHKYCERHVHRGRGRSRKPMEASAAVAPTYLPVRPALHTVATLATSAPSLSHLGFSSASKVLLAHTTTGTTRAT
>ZmGRF1
MAMPYASLSPAGAADHRSSTATASLVPFCRSTPLSAGGGLGEEDAQASARWPAARPVVPFTPAQYQELEQQALIYKYLVAGVPVPPDLVVPIRRGLDSLATRFYGQPTLGYGPYLGRKLDPEPGRCRRTDGKKWRCSKEAAPDSKYCERHMHRGRNRSRKPVETQLAPQSQPPAAAAVSAAPPLAAAAAAATNGSGFQNHSLYPAIAGSTGGGGGVGGSGNISSPFSSSMGGSSQLHMDSVASYSYAALGGGTAKDLRYNAYGIRSLADEHNQLIAEAIDSSIESQRRLPSSSFPLSSYPHLGALGDLGGQNSTVSSLPKMEKQQPPSSFLGNDTGAGMAMGSASAKQEGQTLRHFFDEWPKARDSWPGLSDETASLASSPPATQLSMSIPMASSDFSVASSQSPNDD
>ZmGRF2
MEGGRDVFLGAAARAPPPPPSCPFHGSATATRSGGAQMLSFSSNGVAGLGLCSGASKMQGVLSRVRRPFTPTQWMELEHQALIYKHFAVNAPVPSSLLLPIKRSLNPWSSLGSSSLGWAPFRSGSADAEPGRCRRTDGKKWRCSRDAVGDQKYCERYIKRGCHRSRKHVEGRKATPTTADPTMAVSGGSLLHSHAVAWQQQGKSSAANVTDPFSLGSNRNLLDKQNLGDQFSVSTSMDSFDFSSSHSSPNQAKVAFSPVAMQHEHDQLYLVHGAGSSAENVNKSQDGQLLVSRETIDDGPLGEVFKGKSCQSASADILTDHWTSTRDLRPPTGVLQMSSSNTVPAENHTSNSSYLMARMANSQTVPTLH
>ZmGRF3
MMMMSSGRAGGGATAGRYPFTASQWQELEHQALIYKCLASGKPIPSYLMPPLRRILDSALATSPSLAYPPQPSLGWGCFGMGFTRKADEDPEPGRCRRTDGKKWRCSKEAYPDSKYCEKHMHRGKNRSRKPVEMSLATPAPAPAPAAATTATATSSPAPSYHRPAHDATPSPYHALYGGGGGGGGSPYSASARPGATGGGGAYHHAQHVSPFHLHLETTHPHPPPPYNYSADQRDYAYGHAAAKEVGEHAFFSDGAGERVDRQAAAGQWQFRQLGVETKPGPTPLFPVAGYGHGAASPYGVELGKDDDEQEERRRQHCFVLGADLRLERPSSGHGHGHGHDHDDAAAAQKPLRPFFDEWPHQKGDKAGSWMGLDGETQLSMSIPMAATDLPVTSRFRNDE
>ZmGRF4
MAAEGEAKNPSGGGEGGNPQHQQAVQAAPAEPPMAQGEAVQEAGAQATGQEPEGEKANRDGEGSAGEKDDGACRDLVLVEDPEVLAVEDPEEAAATAALQEEMKALVASVPDGAGAAFTAMQLQELEQQSRVYQYMAARVPVPTHLVFPVWKSVTGASSEGAQKYPTLLGLATLCLDFGKNPEPEPGRCRRTDGKKWRCWRNTIPNEKYCERRMHRGRKRPVQVVEEAEPDSASGSKSAPGKATEGAKKVGDKSPGSKKLAVAAAAAAAAQST
>ZmGRF5
MGMAMPFASPSPAADHRPSSLLPFCRAAPLSAAGEDAAQQHAMSGRWAARPALFTAAQYEELEHQALIYKYLVAGVPVPPDLLLPLRRGFVFHQPPALGYGPYFGKKVDPEPGRCRRTDGKKWRCSKEAAPDSKYCERHMHRGRNRSRKPVEAQLAPPPHAQPPQQQQAPAPAAGFQNHSLYPSILNGNGGGGLGAGAGGGTFGLGPTSQLHMDSAAAYATAAGGGSKYLRYSAYGVKSLSDEHSTLLSGGMDPSMMDNSWRLLPSQNNTFQATSYPVFGTLSGLDESTIASLPKTQREPLSFFGSDFVTAAKQENQTLRPFFDEWPKSRDSWPELGEDGSLGFSATQLSISIPMATSDFSNTSSRSPGGIPSR
>ZmGRF6
MAMPFASLSPAADHRPSSLLPYCRAAPLSAVGEDAAAQAQQQQQQHAMSGRWAARPPALFTAAQYEELEHQALIYKYLVAGVPVPPDLLLPLRRGFVYHQPALGYGPYFGKKVDPEPGRCRRTDGKKWRCSKEAAPDSKYCERHMHRGRNRSRKPVEAQLVPPPHAQPQQQAPAPTAGFQSHPMYPSILAGNGGGGGGVGGGAGGGTFGLGPTSQLRMDSAAAYATAADGGSKDLRYSAYGVKSLSDEHSQLLPGGGGGMDASMDNSWRLLPSQTAATFQATSYPLFGALSGLDESTIASLPKTQREPLSFFGSDFVTPKQENQTLRPFFDEWPKSRDSWPELNEDNSLGSSATQLSTSIPMAPSDFNTSSRSPNGIPSR
>ZmGRF7
MMLSGHGGGRRLFTASQWQELEHQALIFKYMASGAPVPHDLVLPLRLATGVDTAPSLAFPPQPSPSLAYWGCYGAGAPFVGRKAAEDTEPGRCRRTDGKKWRCSREAHGDSKYCEKHIHRGKSRSRKPVEVTSSPAAGAAAAYRPSAISTISPPRAADAPPPSLAYPQQHLLHGASSSAAARAPAGALQLHLDASLHAAAASPSPPPSYHRYAHYTPPASSLFPGGGYGYDYDYGQSKELRRRHFHALGADLSLDKPLPEPDTGSDEKQPLRRFFDEWPRESGDMAADDATQLSISIPAASPSDLAATSASAAAARFHNGE
>ZmGRF8
MSAEFCAAAGVVAMELGVGDALGLQQGIAITAPSPRDSDLGLLKRAGLTQAAAAAPYPSPFLDGEKMLRFSKAAHTSHSGLDFGGPGEQAFLLSRTKMPFTPSQWMELGHQALIYKYLNAKAPIPSSLLISISKSFRSSNRVSWRPLYQGYTNADSDPEPGRCRRTDGKKWRCSKEAMADHKYCERHINRNRHRSRKPVENQPKKTTKEVPAAAGSLPCAGPQGSLKKAKVNDSKPGTVSYWADSLNRTMLSREKANKPTEDSSLLLTSTNSQPTWSLLSQLKQQNKPDKLGPTLENESNPDTILKAWGGNQPSHKSISSTERHDAESLQSVLQNLSLAQNEKMESEKDKYSDSVLVSSTFYSAGGPRATCLTPNMTQVKQDCISSSWEMPQGGPLGEILTNSKNSKDLSKCKPRSYGWLLNLDHAP
>ZmGRF9
MMMMSGRAATAGRYPFTASQWQELEHQALIYKCLASGKPIPSYLMPPLRRILDSALATSPSLAAFQPQPSLGWGGCFGMGFSRKPADEDPEPGRCRRTDGKKWRCSKEAYPDSKYCEKHMHRGKNRSRKPVEMSLATPAPPASSAATTSTSPAPSYHRPAPAAHDAVPYHAPYGAAYHHTQTQVMSPFHLHLETTHPHPPPPPPYYYADQRDYAYGKEVGERAFFSDGAGERDRQQQAAGQWQFKQLGTMEATKPCPTPTPLLPAAGYGVGQAKEDEEEETRRQQQQHCFVLGADLRLAERPSGAHDDAAQKPLRHFFDEWPHEKGSKAGWWIGGLDGETTQLSMSIPMAAAADLPVTSRYRT
>ZmGRF10
MTAEGEAKNPSAGGGGDNPQHQQAAPAPAPAQGEVAQEAAVQGTGQEQERDKADREVQGGAGEKDDGACRDLVLVEDPEVLAVEDPEEAAATAALQEEMKALVASIPDGAGAAFTAMQLQELEQQSRVYQYMAARVPVPTHLVFPVWKSVTGASSEGAQKYPTLMGLATLCLDFGKNPEPEPGRCRRTDGKKWRCWRNTIPNEKYCERHMHRGRKRPVQVFLEDDEPDSASGSKPAAPGKATEGAKKADDKSPSSKKLAVAAPAAVQST
>ZmGRF11
MMLSGHGGGRRLFTASQWQELEHQALIFKYMASGAPVPHDLVLPLRLATGVDTAPSLAFPPQPSPSLAYWGCYGAGAPFGRKAEDPEPGRCRRTDGKKWRCSREAHGDSKYCEKHIHRGKSRSRKPVEVTSPAAYRPSAFSISPPRAADAPPPPPGLGHPQQQHLRHGALSPAGRAHAAGALQLHLDSSLHAASPPPSYHRYAHSHAHYTPPPPPSLYDYGQSKELREAAELRRRHFHALGADLSLDKPLADAGAAEKPLRRFFDEWPRERGDTRPSWAGAEDATQLSISIPAASPSSDHAASAAARCHNDGSDRCIS
>ZmGRF12
MLSSASSAGAAMGMGGGYQHQPLPLPQRGAAAAVFTAAQWAELEQQALIYKYLMAGVPVPPDLLRPAPHAAAFSFASPAASPFYHHHHHHPSLSYYAYYGKKLDPEPWRCRRTDGKKWRCSKEAHPDSKYCERHMHRGRNRSRKPVESKTASSPPQLSTVVTTTTTREAAAATPLESLAGAGGKAHGLSLGGGAGSSHLSVDASNTHFRYGSKYPLGAKSDAGELSFFSGAPGNSRGFTIDSPADNSWHSLPSNVPPFTLSKGRDSGLLPGAPPVVVQQQRGRRWWVAGEREAGEPAAEALLRRVAWDAGLVVGDGRREVQ
>ZmGRF13
MSAEFCAAAAGAVAMELGVGDVMGLQQGIAAATGPSSGDSDLGLLKRAGLAQAATSYPSPFLDQQKMLRFSKAAAAHTSPSGLDFGGGPSEQAFLLSRTKRPFTPSQWMELEHQALIYKYLNAKAPIPSSLLVSISKSFRSSNRVSWRPLYQGYANADSDPEPGRCRRTDGKKWRCSKEAMPDHKYCERHINRNRHRSRKPVENQPRKTSKEVPTAAAGSLPCAGPQGSLKKAKVNDSKPGTGSYWTDSLNRTMLSREKANKPTEDESLLLSSTKNSQPTLSLLTQLKQQNKPDKLGPTPENEPNSDTMLKAWGGSHHKNISSTQRHDAESLQSVLQNFSLAQNDRLESEKNRYSDSVLVSSAFYSADGPQTTCLTPNMTQVQQDCISSSWEMPQGGPLGEILTNSKISEDSSKCGSRSYGWLLNLDHAP
>ZmGRF14
MLSSASSAAGAAMGMGGGGYAHQPPPQRAVFTAAQWAELEQQALIYKYLMAGVPVPPDLLLPVRPGPAAAFSFAGPAAASPFYHQHHPSLSYYAYYGKKLDPEPWRCRRTDGKKWRCSKEAHPDSKYCERHMHRGRNRSRKPVESKTASSSSPAHPSPPQLSTVTTTAPLEPLAAAGGKVHGLSLGGGAAGSSHLGVDASNAHYRYGSNRYPLGAKPDGGELSFFSGASSGNNSRGGFTIDSPSDNNSWHSALASSVPPFTLSTKSGDSGLLPGAYASYSQSHSHMEPPRELGQVTIASLAQEQERQQPFSGGMLGNVKQENQNQPLRPFFDEWPGTRADSWPPEMDGAPRAGRTSFSSSTTQLSISIPMPRCELHLRNQNS
>BdGRF1
MDLGGVLMAAVDAGVGGGEHGVLGSRVLKHGRGNAEDEQHGWRPPPAKQARAEDDAVSEAVKVAAPYLLGSCSPGHGRERMLSFSSSASSRPSAAAAAAAEGAMPLYYGTPASCSGLSSVSLSASIQGAMARVRGPFTPSQWMELEHQALIYKYLAANMSVPPSLLIPIRRSLASLYPPAYFGSSTLGWGSFQLGYTGNSDPEPGRCRRTDGKKWRCSRDAVADQKYCERHMNRGRHRSRKHVEGQPGQAAKAMSATVAAAAAQPSAVATVGEGATASLTISHQQQPVKNYALNTIDPCSLQYNSELVNKQNESEQAQDSDSLSMLTSMSARSTGNLFPFSKQHKPFEVTTSRPDYGLVSSDSLMSSPHSSLENASLLASQSLNEHQSSLSLQHFVDWPRTPSQGALSWPDTEEIQAQRTQLSISVPMASSDLSSASTSPIHEKLMLSPLKLSREYSPIGLSITANRDEVTQGEQDWMPTFHDSSMGGPLGEVLTKNSNMEARNYLSASLNLLTDAWDSSPLETSPVGVLQKTTFGSVSSSTGSSPRMENHSVYDGISNLRDDLGSIVVNHPSIRLV
>BdGRF2
MLPELPTAAMELGQVLGFTVPAPKESDNSLMKRSNFTQAAASYPSPFLDEQKMLRFSKAAHTQPSGMGFGRPNEQRFLLSRTKMPF
TPSQWMELEHQALIYKYLNAKAPIPSSLLISISKSFISSSNKMAWRPVYQGFTNTDSDPEPGRCRRTDGKKWRCSKEAMAEHKYCERHINRNRHRSRKPV
ENQTRKTAKETTAGSLSSPVSQGNSKKAKASNELKPGSDSYWTDSLSRTMVSKARANKPEEGSTVPPLNSTNHTLSLLSQLKQQNKQGKFSPTVDSESIS
SNTVLKPWERSNQQSSKDISCTQLHDRECLQSVLQNFSLHKNDKIESHKNKASNHVPVTSPFYSCPEGSGNSRLTSDMTRVQEDCISSSWEMPQGGPLGE
ILTNSKNTEELTNKCESRSYGWLLNLDDHEL
>BdGRF3
MAAEGEAKDTNPPVGSVGGGGESTTLEEGVMHEAGGGQEPEEEDAGREEKYGDAGGECKDLVLVEEDPVVLLEDPDEAAATEALQE
EMRALVASVPEGAGASFTAMQLQELEQQSRVYQYMAARVPVPTHLVFPIWKSVTGASSEGAQNYPTLMGLATLCLDFGKSPELEPGRCRRTDGKKWRCWR
KTIPNEKYCERHMHRGRKRPVPLVVEDDEPVSASGSKSSSGKVAEGGKKTDEKSSSSKKLAVAAPATVESLHD
>BdGRF4
MLSSCGGGGGHPNSPQKHGRCDEQGGQDGYLGLAGASLPPPPSCSFLGSTGSSGAQMLSFSSNDAAGFGLTSGASMQGVLARVRGP
FTPTQWMELEHQALIYKHIAANAPVPSSLLLPIKRSLNPWVGWGPFRPGGADIEPGRCRRTDGKKWRCSRDSVGDQKYCERHINRGRQRSRKHVEGRKVT
PTIAEPAMVVSGGVSSRSHAAWQQQVESLAANVADPFPRQSNRELLEKQNVVEQSSVPTPMDPFDFPSSHSSSNRDEVAFSPLKLHHDLGQVFSVYGAGS
SSEKGNRSQPQESWSPVTRETLDDGPLGEVFRSKSCQSPYGASQLTKN
>BdGRF5
MAMPFASLSPATDHRPSPSIFPFCRSSPLYPVAGEEAPPPPPPSGQQQQQHTMSARWAPRPATFTAAQYEELEQQALIYKYLVAGV
PVPPDLLLPIRRGFDSLASRFYLHHAALGYGSSYFGKKLDPEPGRCRRTDGKKWRCSKEAAQDSKYCERHMHRGRNRSRKPVETQLVAPLSQSQQQQQTP
SAAAPARATAFQSHSLYPAIANGGGGAPGSFTLGSTQLHMDNAAPYATAGGGGNKDFRYSTYGVRSLAMDEQSQFMTGAMDTSMDNYSWRLLPSQTSAFS
LSSYPLIGTLSGLDQNTICSLPKAEREPFSFFGGDFVTTVDENVKQENQTLRPFFDEWPKARDSWPELPDDTNTTSFPATKLSISIPMTTSDFSTTSSRS
PNGIYSR
>BdGRF6
MEAEGEAKDTNHVGGSGGGENTLEAAEEVLHEAGGHESSQEPEGEGEEEENKDREGKYDDAGKEDNGCKEIVLVEDPVLVEDPEEA
AATAALQEEMRVLVASVPEGAGALFTAIQLQELEQQSRVYQYMAARVPVPTHLVFPIWKSVTGASSEGAQNYPTLMGLATLCLDFGKSPELEPGRCRRTD
GKKWRCWRKTIPNEKYCERHMHRGRKRPVRLVVEDDEPDSASTSSSGKVAEGGKKTDDKSSSSKKPAVAAPATVEST
>BdGRF7
MMLRGAQGGGGGGGRCLFTASQWRELEQQALIYKYMAAGSQVPHELLLPFRHAAAVDTAPSLACFPPPSHPSLGWGCYGPAAMQYG
RRAEDPEPGRCRRTDGKKWRCSREAFGESKYCDRHMHRGKNRSRKPVEPPTPPSSSSSSSYRPSALSISPPTPADAAPNSNSSYGHQFLRPGPSSVSPLQ
LHLDAPSPPPSYHRYAQPQPPQYSTSSFFPAGHGYGCEFKPAAMLEQHEEALLARRRLGADLSLDKPDAATSEGENKTKSLRRFLDEWPRGDNNGDGRSW
MDETTQLSMSIPAASSPAADLAIAASRYHHHNGNE
>BdGRF8
MLSSAAAMGMGGGYHHHQQQQRGAAVFTAAQWAELEQQALIYKYLMAGVPVPPDLLLPIRPHSAAAAAFSFANPAASPFYHHHHPS
MSYYAYYGKKLDPEPWRCRRTDGKKWRCSKEAHPDSKYCERHMHRGRNRSRKPVESKTPSPAHQSQTQLSAVTSTARDAEPLQSLGVGAKTHGLSLGGAG
SSQMHVDASSYGGKYSVGAKSDVGELGFFSGASGNTRGFTIDSPADSPWHSMPSSVPPYQLSKARDSGLLQGGGFSYSHFEPSQGLGQVTIASLSQEQER
RSFSGGGGGGGLMANVKQENQALRPFFDEWPGRRDSWSEMDDERSNGTSFSTTQLSISIPMPRCD
>BdGRF9
MGEEKEADSPQPPPSKLPRLSRGDSNAGAVTMAASSPLVLGLGLGLGGGERQQDVAAQAADSKSVLTFMQQQELEHQVLIYRYFAA
GAPVPVHLVLPIWKSVAASSFGPNRFPSLIGLGSLCFDYRSSMEPEPGRCRRTDGKKWRCSRDVVQGHKYCERHVHRGRGRSRKPVEGGASAAAAQHNGT
TTSGLGLGGFSSGHGVLLAAHGASTRAT
>BdGRF10
MMMLGGRAAGAGGGGGGRCPFTATQWQELEHQALIYKYMASGVPIPSDLLLPLRRSFLFDPALATSPSLAFSPQSSLGWGCFGMGF
GRKAEDPEPGRCRRTDGKKWRCSKEAYPDSKYCEKHMHRGKNRSRKPVEMSLATPPPSSSSSLSASSSSTNASSAINAATTTTTSSSPAPSYHHHHRHES
SSPYTHHALYGAGAGGPYGGRQQGYQVSGSPYHLHLDTTHPHPPPSYYSSAMDHHKEHYAYGHTVLKEPPPTHGEHAFFSSSDHHAADRPGSDHGQWQFK
QLGMEPPHKHNNNNNTPILFYGNNGNNNGNGAAYAIDLCKEDDEEKERRQQQQHCFLLGADLRLDKPSSQHAAQAKPLRPFFDEWPHENKGGGGKPGSWM
GLDGETQLSISIPMASANDLPITTTSRYHHGE
