# Supplementary material for: Genome-wide identification of growth-regulating factors in moso bamboo (Phyllostachys edulis): in silico and experimental analyses
Source: PeerJ. 2019 Sep 12;7:e7510. doi: 10.7717/peerj.7510 (PMC6769349; doi:10.7717/peerj.7510)
Supplement: Supplemental Information 16 [file peerj-07-7510-s016.txt]

>PeGRF1
AGGGATTGAGTTTTTCAGAGCAACTAATACATTTACTTCCTAGCAACCAATCCCTTCTTTGAGGACCATCGGTCACCCCGAGGGAACCAGAGGTCCCCTTTTCTATTGTTTAATCTTTCTCACTACAATAATATAAATCTTAATATATTATCGGATGCTGGATGTCACACGGTTATAAACTCACTATGGCTAGATGTAACCGCGGGGAGCACTATTCTAAAAATACACACATCGTAAAAAAACACCTACACAAATTTAGGTTTTGTTTGCGCTGCGGTGGGTTTAGAAAAACACTTATTTATTTCTTTTTTTAATAAAAATTAATTTCTTTTTTTGGATGTTATAGTTAATTGAAAGCAACTTTTTTGAGCTACAACAGCAAAATCTTACTGAGATTAGTAAAATTTTTCTCCAACTAACTAGATTCTACAGCGTGGCAGGTCAAAGCATAGCAACCGCAAACTAGCCCTTAAAATCTCAACAAAAGTTAAATCCTAACAGAAACAAATTTTTTTTTTCCAAGAGCTGCCTCCATATGCGTAGTGCGTGCACCTTCTCGTCATTCTATTCCCTCCCAACACATTAGCCTCGTCTCAGCTTCCTCCCCCTTTGGGCTCCTGGCCAAGAACAACAGTAACAGCCTAACACGTGCATACATACATAGATGCTTAGTTGCTTACATATGGTAACTTGGTAAGTTCTCAAAACCAGCCTCTTTATCTCTAAAGATCTAGCCTCCATTGCTGTAGCACACTATCTTCCTTTTCCTAACTAATCTATGATGTTTTAGGATTAGGAAGAAGGGGAGGAAAAGAAGTGATTTGAGGCAGGCAGCTAAGATTTTTTTTTTTTTTGAAGACTGGCAACTAAGATTTTGTTGCCTTGTCCAAGATTGTGGGGTGCATTCAATTGCTTGCTTCGTCTTCCTCCTCTCCCCTTCCCCAAAGCAGCAAGCCAGCCTGGTTTCCCATACCCCCCCCCCCCCCCAACCATCATGAGTTCAATGCCTCAAGAAACCATTGCTCCCAATCCTTCCTAACTGTCCCGCACACTCCACAAACAATGGCAACGCTGGGTTCCTGTGGTGGCCATCCAAGCTTACAACAAGAGCATGGCGGATGTGATGAGCAAGCACGCCAAGATGGGTTATTGAAGGTGGCAAGGGCATTACCTCCTCCTCCCTCTTGCTCCTTTCTTGGATCCACCGTCTCCTCTGGGGTGCAGATGCTGAGCTTCTCCTCCAATGATGCAGCGGGTGAGATGAGATTATGATGCCCACAAAAAAAAACGTTTATGGCCTACTTTTTTTTTCTGGTGAATGTACTGTTGCATCCGTGGGGGTGTAGTGTGGTCTCTTTAGTTTGATGATTTGATCTCAGTTGTGATTGTTTGCTCATGGTCATGGCATCATCCTGCAAAAGCCCCTGCCTTTGGGGTCTTGTCAAGAGCAAAAGGGAGCATTGTTATTCCCCTCTCTTTTGCTTTTGCAATCCACCTCCAAGATGTGTCTTGTCCCCCAAAGATGTGAGCTTTTTCTCCTTAGAGATATCTCACCCTCTTTTCCTCTCGCAAAAGGTAAAGAGGGCGCCGATTTATTCTGTTCCCTCAAATCTTGCATGTGTAGGAACTAGGAAACCATGCTCATCGGCATCTTTTTCTTCAGCCTCTGTTTGCTTTCTGACCATTGTATCATTTGTTCTCATCACTTTGCTTGCCTTGTGATGAAGGATTGGGTTTGAGCTCAGGAGCAAGCATGCAGGGGGTCTTGGCAAGGGTCAGGGGGCCGTTTACTCCAACACAGTGGATGGAGCTGGAGCACCAGGCCCTGATCTACAAGCACTTTGCTGCAAATGCTCCTGTGCCATCCAGTTTGCTCCTCCCCATCCGAAGAAGCCTCCATCCATGGGGTACTTTTGGCTCCAGCTCCTGTAATTAGTCTTTCTTCTCCCTCCCCATTTGTTGTCAATATCTCAAGATAGGCATATGGTTGCAGTTGCCTGTTAGTCCAGTGTGCTGCTATGCAGTTTCAAATATAAAAGATTATCTTGCAATGGGATTTTGTTATGCTTTAGTTATATTTTGGGTTTTTCTAGGGACTAGATAGTGTTGCGATTAGTGTGTTGGCGTAGCAGTAATCGAGATCTGCTTCAGGTACTAAGAAATTTTAGTTCCAAAACTAGGCATTGTAATGATTTCAAGATTGTATTAGTGTTTGAAATGTATCATTTTTGGGAAGTTTATATGATGCTTATGTGATACTATTTCCTGTTACCAATGTGCTGCTACACGATTTTAGATATAGAACTCTCACTGACATTGGGATTCCAATGTGTCTTTAGTTGTGTCCTTAGTATTTGCAGGAACAAGATGTCCAAATGTCGTCATTAGTTTGTTGCGATTCCGAGGGCCTTATTGTATGTACTAACTGAGTTCGGATGCAAACCTGAGCACTGGGTTGATCTGAATGTTGCTGAATCAGTGTTAGAGATTTATCATTTTGGGGGTGGTCTGTAGGATTCTCATATGAAATGGGGACTCTATTTTGCAGTAGGATGGGGGCCATTTCGTCCCGGCTGTGCTGATGTAGAACCTGGAAGATGCCGCCGCACAGATGGCAAGAAGTGGCGGTGCTCCAGAGATGCTGTTGGGGACCAAAAGTACTGCGAGCGACACGTAAACCGTGGTCGCCATCGTTCAAGAAAGCATGTGGAAGGCCGAGAGGCGACACGCACCATTGCAGAACCAGCCATGGCTGTTCCTGGTGGTGTATTATCGCGTAGCCACGCCGTGGCTCGGCAGCAGCAGGTGAAAGGCTCAGCTGCTAATGTGACTGATCCTTTCTCAAGACAGTCCAACAGGTGAAGTTACCTTATCTTACATGAGTAGACCCATTTCTGCCTCTTACAGGATATGTGAATAAGTATGTCAAAAGGAACGACATCTCAAATGGCGAGCTAGTGTTCTGCCTGTGCTAATTTAGGTGCCTAAAAAAGAGTAGTCCATGTACGTGTGTAATGGATGTGCACACGTGTGTGGGCGTGAGTGAGATGTGCGTCCTCTTTGTACTCTCTTTTTTTTTAAAAAAAAAAGGTCCATGTACGTATCTGGATTCAGGAACATTCAAAATGTTAGATATTTGACACAACCGTTAAGATGAACTAGATCAAGCTGGTGACATGAGTGCCATAAACAGTAGGAAAATCCTCAAGCCATTCTTCAGTTTGATCATAGTTGCTGTGATTGCATCAACCATTTCTTCATTTAGTTATTAGGTTCATGCTACCTTTGATGAGCTCCATTTTGCCTTTTTCCTATATGCCTTTCCATTGTGACTCCTGCAGCTCACTCATATATGAAATATTGCGGCAGATAGAGAAGAAAAAGGTTGTGCAATGTTTTTTCCATGAACTAAAGACATAGACTGCTTTGCAGGAAATTGCTGGAGAAACAGAATGTAGTCGACCAATTATCAGTATCCACTCCCATGGATTCCTTTGACTTCTCATCCTCATATTCTTCTCAAAATTGTGACAAAGTAGCATTGTCACCACTGAAGTTGCACCATGATCATGACCAGGCTTACATTGCGCATGGAGTAGGCAGTTCATCGGAAAAAGGTAATAAGTCGCAGGAAAGTCGATTACCAGTATCTAGGGAAACACTTGACGACGGACCTCTAGGTGAGGTTTTCAAAAGCAAGAGTTGCCAATCAGCTTCTGCAGACATCTCAACTGACAAATGGACTGAGAGCCCCAAGTTACATTCTCCAACTGGAATCCTACAAATGACTACTAAGTTCAGTTCAGAGTCCAGTAGCAGCACAGTGAATATTGGCCCTGCACCAGAGAATCACATCACTAGTAATGGCTATCTCACGGCAAGAATGGCTAATTCTCAGACTGTCCCAACACTCCTCTAAGTGTTCAGGCTGATCTTGTTGGAAACACAAATAACTGAAACTATGTTCATGGGACTGGTCCGATGATACAAGGTTTCTAGTTCAAGTCATGTTTTCTTCTTTACATGTTCAAGTTCCCTCACCTTTTGGTTTTTGGTTGAGGTGGGTGTATTGTTGATTTGTTTCCTTCCGCAGTTTGTTATGTATTGAAGTTGAAGCCCTGCAAAAAAATTGTTTTGCAATGCGAGTTTGAGTATTTATGTATGCCTAACATGGAGATATTGTGCAATTCTGGATTTCAATGAAGAATGATTCCTTTAATTGTACAGGAAATTTTATTTTATTAAATTGTCAAATGTTGTTTTTTGCTCCAACTTTTTAAGACCTAGTTCTTGTGCTTTAAATAAA

>PeGRF2
CCATTAATGGCCACCACCAAGAACCCCCCAACCCCCACGTGACCTCCACCATCCGCCTCCCCCCGACCGTCTCTCTCCACACGTTCTTGTACCGAGCAAGGAAGCAAGAAGCGCACTCGCTACCCGATGCTGAGCTCGTCGTCCTCCGCGGCGGCGATGGGGATGGGCGGGTACCACCACCAGCAGCAGCGGGCGGCGGTGTTCACGGCGGCGCAGTGGGCCGAGCTGGAGCAGCAGGCGCTCATCTACAAGTACCTCATGGCCGGCGCGCCCGTACCGCCCGATCTCCTCCTCCCCATCCGCCCCCACTCCGCCGCCGCCGCCGCCACCTTCTCCTTCGCCAACCCCGCCGCCTCGCCCTTCTACCACCACCACCACCCCTCCCGTAAGCTCACTCATCCTCCCCTTCTCTTCATAGCTTATCTCCTGCCAAGAATCTTGCAGAAATGGATGCCTTCCTGTTGGGTATGCAAAAAGAATATTAAATAAGAAAGAATGTTTTCTTGGGATTTTGTCTCCCCCTTTTAGGAGAGGATCTTTTAGCTGCTTATTGAGATGGATTGATCTGCTATTGCTGTGATGATTTATTGATGTATAGGCATATATGCAGTTACATGGATCTTTGCTTAATATGCTTGTTCAAGTCATTTGATTCTTTGTTCACACTTCTAACCTAAGGAAAGCATCTTTGCATTGGGTTGGTGAAATGCTAATGCGGTTTTGATCTACCTCTTGAATGAATGAATGAATGAATGAATGAATGGTGATGGTTGTGTGGATTAAATATGCTTATTGATGTATTGCAGTGAGTTACTACGCGTACTACGGGAAGAAGCTGGACCCAGAGCCTTGGCGGTGCCGCCGCACCGACGGCAAGAAGTGGCGGTGCTCCAAGGAGGCGCACCCCGACTCCAAGTACTGCGAGCGCCACATGCACCGTGGCCGCAACCGTTCAAGAAAGCCTGTGGAATCCAAGACCGCTACCCCTGCCCCTGCTCCTCAGCCGCAGCCCCAGTTGTCCACCGTGACAACTACAACTAGCGGGTCCGCGCCTCTCCCGTCCCTGGCAGTGGGGGCCAAAACCCATTGCCTGTCTCTCGGCGGGGCTGGCTCGTCGCAGATTCATGTCGATTCTTCGTCATACGGCAGCAAGTATGGTTATATTCATCATTCCTTTTTTACTCTCATTGTTACTAGTATTGAATTCTTATCTGAATTAGGCTTCTCAACCTTGATTGGTTTGGTTGCATATTATACTAGCGTAGAGCTGTTCTTGCATGATTGAAAAGATTGACTCGTTCTGATAGTATTTGAGCCCACGATGCTGATGATGCCTATTGCTCAAGTAGAGAACTTACCCTCATGCTAGTGTGGTAAGGGCAGCAATTTGTGTTGTAGGTTAGAGCTTATCTCGGGAGCTAAGTCAAATGATTGATGTTGCCATGTTCTTCCTTATTCCCTTCTACACTGCCATTGCAAAAGTCAGCATCACCCCAGCTAAGATTTTGTGCCTGTATTTCTTTTAGTGAAAGCTTAGTTACACCTTATGTTTTATCCTTGATGCTACAAACATTTCCGTTGGCACAAGGCCTTCAGCATATGTCTGCCACTCTGCTTTATGCTTGTACTTGCAGCCCTTGTTATGCTATTGTTTTTTTGTATTGTTATTGTAAGAGGAACTTTTTCCTGGCCTCCTATGCCCTGGCTGATTCTGCCTTTTAGGTGTCTTAATTATATATATCTGAAGCAGTGTAGTTTGCAGTTACCATGTTCTCTGGGTGTTTTTGGTCCATACTCTCTAATACGGAGGCCCATCTTTTTGTGATAAATTTGCTTCTTGGCCTTTTTTCTGCATCACTTCTTCACATATTGTTTTCCCCCATGCAAACATCAAGAAAAGTTACCATAGACCCTTATGCATATGCAGCATGACATGTGTTCAAAATGACAATTTCCCCCTATTCTAGAGTTTGGTAGCATTTTGCTTATGCAGCTAACTGGATTAGTGACAAATCTTACACCTTTTGTGCTCTTTTCAAACTAGATCAAAAGTGTTCATAAACTCATTTTGCGATTGAAAGGTGTTTGGTGAGTTTGGTGTTCTTCTGTTGAGTTGTGGTAGTCCAGGTTAACTAGTATGAACTTGGAACTTTGCTACGAACTTATCACCACCCAAGGCTTGTTTCATTTCATGCCATGCAAATCCATATATAGTTTGTTGTCTTAGGTTAAAAATGAGGGTCCTTGCAATAGAGATGAATGACCTTATAAGTTTTTGCTCAGTTTATAAATTTTTTGTTTAGCGAGTTATAATTTTCTTGTATCCATGGTTATGCAGGTACTCTCTTGGAGCTAAAGTTGATGTGGGCGAACTGAGCTTCTTCTCTGGAGCATCAGGAAACACTAGGGGGTTCACCATTGATTCTCCAACAGATAGCTCATGGCACTCGCTGCCGTCCAGTGTGCCCCCATATCCACTGTCAAAAACTAGAGATTCTGGCCTCTTACCAGGTGCCTACTCCTATTCCCACCTTGAGCCATCACAGGAACTTGGCCAGGTGACCATCGCCTCGCTGTCCCAAGAGCAGGAGCGCCACTCTTTCAGCGGCGGGACTGGAGGGCTGCTGGGAAATGTGAAGCAAGAGAACCAGCCGCTGAGGCCTTTCTTCGACGAGTGGCCTGGGACGCGGGACTCATGGTCGGAGATGGACGACGAGCGGTCCAACAGGACCTCCTTCTCGACGACTCAGCTCTCGATCTCCATCCCAATGCCCAGATGTGGGTCCCCTATCTACCTTAAGCGTCTCAGAATGTATTTGTTTGCTTGTCCACGGCATGGCATGTCGCACGGAGACTACTCACCACATCTCCTTTGTTGATGCAGGTGATTGAGGAGCTTGCTTGTAGAACGCCAACCTGCATTGCACTGCTGTTGGTGAGTGATTTGGAGGTCCGTAAGCGGCGCGCATGTCCGGTTTTTTTATCCCATTGTGTTGTACCGAGAACTCGTATAAGAGCAAGATCCTCCTTATATATTATTAGCGGAGACAAAGAACTCCTACCTGTTTTAAGACTCCACCGTGCTTTGTACTCCGACCTGCCGGACGCTGCCTTTTTTAGTCTGTTGCAGTAGATGTATCATGCACCTTAACCTATTCGCTTCCCTACTTGTGGAATCTGATATCTAGTATCCAATACTTTCCAAGTCGCGCAAGGCATTTTGTTTTTTGTTTCTTCTAAAGCGATGCAGTGCAAATCTGATATGTTGCTTCTATTCCCTACTTGTGGAATCTGATATCTAGCATCCAATACTTGCCAAGTCGAGCAAGGCATTTTGTTTTTTGTTTCTTCTAAAGTGATGCAATGCAAATCTGATATGTTGCTTCTATTCGCCAAAGGTGTCTTTTCAATCCGAAGGAGAGTTGCCTATTGGAGATTCCAGATCCAACATGAATGTGGCGCGTATAAAGTAAGATATTTGGGAGAGAGAATTTGCATCTCGTGGTGCTGTGCTGTGCTGTGCGTCGAGCGAACTCA

>PeGRF3
ACAAATTATTGGCCCTGATGCTTTTGTTGCTGAATGGAATGGATCGATAATATATCAAGTTGATATTTGATGGCTTTGGATGATGGATGTCGATGCTAGGAGCCCCGGAGTGCTCGACTGCATGAACACATTTTTTTTTCCACCAGCGCTTTGCTGTTAGATATAATGAAAATAGAAAGGAACGATATTGCTTACAAAGTCACGAGAGCTCAATGGACTCTCGGTGGGTTTGACGGTGACTCGAGCTAACGGAGCTGATGAAAATGGCAGAGGTGGTCAAAATAGACTTTCGGTGGCACATAGGAGACATTTTTTTGTGGCAAGGAAGGAATCGTGATAACTTTTAGTGGTATGTAAGGAATTTTCCTAGATAAAAAAAACATATACCTTAGCACCATCACGGCAAAAAAAAAACTTTACAAATGTTGGGGCATTAAGGTTGCTCTTAGAGTGTTAGTTTTATAATGTACATTTTACTCATATTCAACCCTAAAACATTTCTCTCTCCACTCACTCTTTTATGAAGTCTAATGTTACTCACAAGGATTCACGCAAAATGATATTCTTTCCGTGTGATAACCGCTAGACTTATAACCACTAGACTTGTGCTCATGTCTAGCCGCTCATTCCCTCGTCAAATCAAAGGTTGCCTACGCTGATTTCTAATATCACATTGCCATAAACGATAACCTAGTCTCTTGTGTAACCACCTATCCGTTCAAAAAGACCAATTTCATTGTAAACGACAGGCCTCCTTGCATGGTACTAATGAGATTTGCGTTGTTGTCTAACCACCCGTTAGCTCGCCAAAGGTTATACTAGCTTCTTCCTTGACTGAATCCACTGTCTCAGTGTTTTGACAATCTCTCCATGAGCTTTAGATCCTAGGCCTAGATTGCGCTCGGACTGGATCCACCCCCTCTAGGTAAGAACTCAACCTATCTTTGCAAGCTTTACAACCTACAACTGCTCCCTGTTGCCTTAACTTGTAAGCAACAAGCAAGCAAAAAAACACACAGAGGAGATGGCATTTTGGGAAGCAAAAGGGTGGAAAAGAATAGGGGAAAATCCCAGTTTGCCCTTGGAGGGGGCAGCAGGAGAGCCAGGAGGCAGGGCGGCCCCGGGTACAAGTAGAGACAGGTAGGCAATGAGGGAGGAGCCACCCATATAGATTTCGTTTGCCTTTCCCACCGACTATCGCTTCCTCTAGTCTCCTCCTCCTCATCCTCCATTAATGGCCGCCACCAAGAACCCCCCAACCCCCACGTGAGCGCCATCGTCCGCCTCCCCCGACCGTCTCTCTCCACTCCTTCTTGTGCCGAGCAAGGAAGCCAGAAGCGCACTCGCCACCTGATGCTGAGCTCGTCGTCCTCCGCGGCGGCGATGGGGATGGGAGGGTACCAGCAGCAGCAGCAGCAGCGGGCGGCGGTGTTCACGGCGGCGCAGTGGGCCGAGCTGGAGCAGCAGGCGCTCATCTACAAGTACCTCATGGCCGGCGCGCCCGTGCCGCCCGATCTCCTCCTCCCCATCCGCCCCAACTCCGCCGCCGCCACCTTCTCCTTCGCCAACCCCGCCGCCTCGCCCTTCTACCACCACCACCACCCCTCCCGTAAGCTCCCTCGTCCTGCCAAGAATCTTGCAGTAATGGATGCCTTCCTGTTGGGTATTCAAAAAGAATATTAGATAAGAAAAGGAAAAAATGTTTTCAAAATGTTTTCTTGGGATCCTGTTTCCCCTCTTCAGGGAGAGGATCTTTTAGCTTCTCGTTGGGATGGATTGATCTGGTATTGCTGTGACGATTTATTGATGGATAAGCATATATGTAGCTGCATGGATCTTTGCTTAATATGCTTGTTCAAGTCATTTGATTCTTTGTTCACACTTGTAACCTGAGGAAAGCATCTTTGCATTGTGTTGGTGAAATGTTAATGCGGTTTTGATCTTCCTCTTGATTGGAACAAATGGATGGTGATGGTTGTGTGGATTAAATGCACTTATTGATGTATTGCAGTGAGTTACTACGCGTACTACGGGAAGAAGCTGGACCCGGAGCCGTGGCGGTGCCGCCGCACCGACGGCAAGAAGTGGCGGTGCTCCAAGGAGGCGCACCCCGACTCCAAGTACTGCGAGCGCCACATGCACCGTGGCCGCAACCGTTCAAGAAAGCCTGTGGAATCCAAGACCGCTGCCCCTGCCCCTCAGCCGCAGCCCCAGTTGTCCACCGTGACAACTACGACCCGCGACACCGCCCCTCTCCCGTCCCTGGCAGTGGGGGGCAAAACCCATGGCCTGTCTCTCGGTGGGGCTGGCTCGTCGCAGGTTCATTTTGATTCTTCGTCATACGGCGGCAAGTATGGTTATATTCATCATCCCCTTTTAACTCTCATTGTTACTGTTGAATGCTTATCTGAAATTAGGCTTGTCAACCTCGATTGGTTTGATTGCATATTATACCGGCGTAGAGCTGCTCTTGCATGATTGAAACGATTGGCTCACTCCGATAGTATTTGAGCTCACGATGTTGATGTCTTGATGATGCTTATCGCTCGAGTAGTGAACTTACCCTCATGCTAAGTGTGGTAAGTGCAACGATTTGTGTTGTAGGTGAGAGCTGGTCTCAGGAGCTAGGTCACATGATTGATAGTGCCATGATCTTCCTTAGTCCCTTGTGCACTGAAATTGCAAAAAGCCAGCATCACCCGACTAAGACTTTGTGCATGGATTTCTTTTAGTGAAAGCTTAGTTACACCTTATGTTTTATCCTTGATGCTGCAGACGTTTCTCTTGGCACAAGGACTTAAGCATATGTCTGCCATTCTGCCTTATGCTTGTAGGCAGCCCTTGTTATACTATAGTTTTTTAAGTGTTATTGTAAGAGGAGCTTTTTCCTGGCCTCCTACGACCTGACTGTTTATTTCATTTCCGCCTTTTTGGTGTCTTAATTATATATCTGGAGAAGTATGGTTGGCAGTTATTGTGCTATCTGGGTGTTTATGGTCCACACTCTGATATGGGGGTCCGTCTTTTTGTGATAAATTTGCTTCGGGCCTTTTTGGTGCACCATCTCTTCACGTATTGTTTTGAGATGATTCCTTATTTGCCACTCAAAGTTGGCCACTTCCCTAGTATGCCACTCGAAATTTTGATTTTCCTTTTATGCCATTAGAGTTCAATTTGCATTCCTTTTTTTGCCACAGCCGTCCATCCCACATCAGTAGTCTTTTAATTGAGCCGTGAAAAGACCAAATGCCCTTATTCCTCTTTTTCTTCCTCACTTTCTTCTCTCTCCTTATCTATGATGGACGAACTACCCCGGACGCTCAACAAATCAACAAGTTCAGTATACAAACACCTTGTCAATGGTGGGAGGAGGTTGTGTGGCGGTGTGGGTGGGAGGTGGGGGCGGAGGCTGGAGGCGGCGCAAAGGCTGGATGCTGGAGATGGAGGCAAGGTTGCGAGAGGAAGGTGTTTGAGATGAATAATATGACATGTGGGACCAGGGGCAATTTGGGTATATTGAGAAAAATCTGATAACTTTTAGGGGGTTAACGGCAATAGGACCTAACGGAAGTGAGCAAATAAGGAAACGAAGTTGAGAAGGAATGGTACATAAGGAAGATCAAAATTGAGTGGCATACAAAAAAAGTGGACAACTTCTAGTGGTAAATAAGGAATTATCTCTGCTGTTTTCCCCCTGTGCAAGCAAGCAAGAAATAAAATTGGACCGTTGCCCCTTTGCCACCATTCATACGCATATGCTGCATGGCATGTGTTCAAAACGATGATTTGCTCCTATTCTAGAGTTTGGTAGCATTTTGCTTATGCAGCTAATTGGATTAGTGACAAATCTTACTCTTGTGCTCTTTTCATTGTTTCTCTTTTTTCAAACTAGATCCAAAAGTGTTCATAAACTCGTTTTGTGATTAGAAGATGCTTGGTGATCTTGATGTCCTTCTGCCGAGTTGAGGTAGTCCAGGTTAGCTAGTATGCACTTGGAACTTTGTTAAGGACTTATCACCACCCATGGCTTATTTCATTTCATACCATGCAAATCCACATATAGTTGGTTTTCTTAGGTTAAAAATGAGAGTCCTTGAAATAGAGATGACCTTATAAGTTTTTTCTCAGTTTACCAATATTTTGTTTAGCAAGCTTCAATTTCCTTGCACCCATGGTTATGCAGGTACTCTCCTGGAGCTAAAGCTGATGTGGGCGAACTGAGCTTCTTCTCTGGAGCATCAGGAAACACTAGGGGCTTCACCATTGATTCTCCAACAGATAGCTCATGGCATTCGCTGCCGTCCAGTGTGCCCCCGTATCCATTGTCAAAAACTAGAGATTCTGGCCTCTTACCAGGTGCCTACTCCTATTCCTACCTTGAGCCGTCACAGGAACTTGGCCAGGTGACCATCGCCTCGCTGTCCCAAGAGCAGGAGCGCCACTCTTTCAGCGGCAGGGCAGGAGGGCTGCTGGGAAATGTGAAGCATGAGAACCAGCCGCTGAGGCCTTTCTTCGACGAGTGGCCTGGGACGCGGGATTCATGGTCAGAGATGGACGATGAGCGGTCCAACAGGACCTCCTCCTCGACGACTCAGCTCTCCATCTCCATCCCGATGCCCAGATGTGGGTCTCCTATCGGTCGGCCACTACCTTAAGCGTCTCAGAATGTATTTCTTCGCTTCTCCACGGCATGTCGCGCGCGGCAGACTACTCACTACATTTCCCTTGTTGATGCAGGTGATTGAGGCGTTTGCTTGCCTCTGTCTCTGTCTCTGTCTCTGTGTGGCGGCGTAGAACGTGGGCCTGCATTGTGCTGCTGTTAGGCACACGGGTGCCCTGGTTGTTTCTTCCGTTGTGTTGTACTGAGAACTCGTCTAAGAGCAAGATCCTTTATCTATTATTAGTGGAGACAAAACGCTCCTACCTGTTTTAAGACTCCACTATGCTTTGTACTCCTCAGACCTGTCGGACGCTGCCTTTTCAGTGTCTGTTGCAGTAGATGTATCATGTACCTTGCCTATTTGCTTCCCTCCCAACTTGTGGAATCTGGTATCTAGCATCTAATACTTTCCAAGTTGCACAAGGCATTTTGTTTTTTTGTTGTTTCTTCTCATAAAGTGATACAATACAAATCTGATATGTTGCTTCTATTCGGCGAAGGCTTCTTTTCAACCCGAAAAAA

>PeGRF4
AGACGCATCGGAGAGCCGAAGCGGCATTGATGCGACAAAGAGACGCATCGGCCATAAAGAAACTCATCGGGCTTCAACTGGGAGTTGTAGCGATATTATCACAGACGGTTATAACAAAAAACCGTCTGTGATGTGTAGTAATATCACAGACGGTTGTTGTTAAGAACTGTCTATGAAGTTTCACAGACGGTTCTTTGTTGAAAACCGTCTGTGATATGTAGAATTATCACAGACGGTTTTATTATGAACCGTCTGTGATATTAACTCTTCACAGACGGTTTTTAGCGCAGCCAGTAACACATACGGTCTCTAAACCAAAACCATCAGTGATTGCATGTAATACAGACGATTTTGGTCAACCGTCTGTGATGAGGCATCCAGTATTAGCCTTTTTGTAGTAGTGAAGGAGGAAAGTAGGGGTTTTGCTTTGATCAAGATTGAAATACAAGTACCGTGAAAGATTGGGCCACATTACATATGAACACATGTTGATCCGTATCAATGTGGTTGGCTGTATGTATGACTGTCATCTTCTTTGTGCTTCTCCATTGCTTTGGCCCCAGCCTCCCTCTCGGTTCCAAAGTCTTCCATTTGTTGAGATTGTACAAAGTAGTGACATGAGCTAGTATTCTATTCTCATGAATAACATCATTAGGAATAGATAGAAACGAGTTCACCTCAATATTATGCTTCTTTGCAAAAGTTCCAGCCCTTTTTTTTGTAAGTTCGTGTTGTTCCGAAGTATAGCAAATATTTAATAGAACATATGGAACAACATAGCTAAGGATGTCCTCATCACCACCCTCAAAATCATCATATGCCTATTCCACCTACTTATTGGCCACTTTGCTTTTTTTGCTTTCTCACATCTCCTGATTCTACTATCTTCTTCAACCAAACAAAAACCAGAGCACTCTCTATCCCCCCTCATACTCCTCCTTGCTACTCTCTCTCTCTCTCTCTCTCTCTCTCTCTCTCTCTCTCTCTCTCTCTCTCTCTCTCTCTCTCTCTCTCTCTCTCTCTCTCTCTCTCTCTCTCTCTCTTTCTCCTCTCTCTCTCTCTCTCTCTCTCTCTCTCTCTCTCTCTCTCTCTCTCTCTCTCTCTCTCTTTCTCACGCTGCATACGGCCATGGTTACCTGAAGCTCGCGTGTGACCCTCCATGCTCCTTTCTCCTTCCTACCTCTCTTGATATCTGGCGAGTGGAGGCGGACGAGGAGGAGAGATGGAGATGAGAGTTGGGCTGGTCATCGACTCCTACAACCACAACGAGCTCGTCGTCATCCACCGCGATGCGCGATCCAGGGGGTACGTGCGGCGCCAGCCGGCGAGCGTTACGTCTATGCGTCGTGCGTGGATTTTGGGTAGTGTGTGGTGCTAATTCTGGTTGGTTTTTCTTGTCGGTGACACCCAATCCCCACCTTCTCGTTTGGTATGCTTGTTCTTGATTTGTTGCGGTAGCTTTTCTCAATTGTTACACATAGTGTTTGATTTTGTTGCAATGTGTGTTTTTAAAATGTTACATCAACTTTTCCAAATTGTGTTGCGCACGGTCATCCTTTTTTTGTTGCAATAGTGATTCTCAATTTTTGTTGCGAACATTTAATTGTATTGTTGCATGAGTAATTTTAAAATGTTGACACTATTATTTTCAAATGTTGCAGTGTCGTAAGGTCGTAAACTTTTTTCGGTATTTCTGATCTTTTTTAGCACTTAGCTAAGTCATATAATCAAGATTTTCATTTCTTCTTTCGGCAGGAAGATGATTTTTTTTTTTCAATTTTCTCAGCATTTTTCTACTGTTATTCTGTATTTTGTTACATGCGTTGATTACAATTGCTGCACAAGTTGTTCACAAATATTGCATCGGAGCGTACGATTGAAAGTTTCCTATTATACGTTTGGTCGCTAGTTGTACCCTTAAAACTTGCAACATAATCAGCCTCCTGGTGGCGCACCTGATACTTGTGGCTTTACATAAAAAGCGTAGCGTTTATTACAGAAGTTGCAAAGATGTGCTTTGTCCATACCACAATGACAATAAGAAAAAATGTATAAAATTGAAACCCGTGTTTGGCACCTAATACTTATGGATTTACATAAAAAGCGTAACGTTTATAACATAAGTTGCAAAGATGTGCTTTGTCCATGCCACAATGACAATAAGAAAAAATGTATAAATTTAAAACCCGTGTTTGGCGTCACACCTAATACTTGTTGCTTTTCGCACCTAATACTTGTTGCTTTACATAAAAAGCGTAACGTTTATAACAGAAGTTGCAAAGATGTGCTTTATCCATATTGCAATGACAATAAGAAAAAAATGTGTAAATTTGAAACCCGTGTTTCAAGGGCAAAAAAACAATATAGCCCTCTTTTCTATACTATTACCCGCATTTTACTTACATTATGATTGGGACCAATAATAACGCCGTGTTTATTTTGTTGTGATGTAATCCTACAGTTGATCTTATGGAGTTCGATAAACATGTCATTCTATCATGATGAAACGGTGGATACACGCTTGGAAAGAAAAAGATAGGAAAGCGGAGAATCGGTACCCCACCCCGCTCGGCCTTTAAAACCCGACCGAAGAAACACCTCCCAGCCTCACTTCATCCTGACCCTAGTCAACACTCACACCCGCGCCGCGCCACGCCACCGGCTCTACCGTCTGCGTCTGCATCTCTATCTCTATCCGTAGAGCAAAACCGAAAAGAAAAGCGAGCAGCAAACCCAAAGAAAGAACGCAATAAGCCGTGCAGTGTGTGTGTGTGTGTGTGTGATAGAGAAATATCATAGGAAAAGAAACCGATCAGGGAGAGAGAGATGCAGGTGCTTGTCCCTTAGCTGGAACACTCACGTGTCGGCCTCACACCGCGCTGCGCTGCGCTGCGCGGCCTGCGCCTATAAGGCTATAGCCCATTGCCCCCTCTCCGCTCTCCGCTCCCCTCATCAGGTAGAGGCAGAGCTGCCCTGCTTAGCTTATACTCCGGTAGAGGCGAGAGGCAGAGCCGCCCTCCGCAATCCGCATGCACACAGCCCACAGCGAGAGAGACAGACAGAGAGGGAGAGACTGAGCCAGGCAAGTAAAAGGAAAAAGCACAGCACATTAAAAGAGAGGCCGCAAGCAGCAGCAGAGCGGAGGGAGAGGGAGGGAGAGAGAGAGAGAGCCAGAGCATATATGGCGATGCCCTTTGCCTCCCTGTCGCCGGCAGCCGACCACCGTCCCTCCTCCATCTTCCCTTTCTGCCGCTCCTCCCCTCTCTCCGCGTAAGCCATTCGCACGCGCAAAGCTCTCTTATTTGTGCGAACTTCTTTCCTGCTTCAGCCTGGACGTGTAGCTAATGTGGCTAATGTGGGTGCAGGGTCGGGGAGGAGGCGCAGCAGCACATGATGAGCGCGAGGTGGGGGGCGGCGAGGCCGGCGCCGTTCACGGCGGCGCAGTACGAGGAGCTGGAGCAGCAGGCGCTCATATACAAGTACCTCGTCGCCGGCGTGCCCATCCCGCCGGATCTCCTCCTCCCCATCTGCCGCGGCTTCGACTCACTCGCCTCGCGCTTCTACCACCGCCCTGCCCGTACGTACCCCGCCCTTCGCCTCCATTCCTATCTAGACATCTAGTATTTCTACACACACACACATCTACAGATGCTTTTGCATTGCTTCTGCGATTTGCTCCGTTTGTTTATTCGGATCGAGGGATTCAGGTGTACTTGGCCGCCGTTTGTTAATCGAGTCAGGTCATTTGTTAATCTTGTTCTGGATTTGGTCCCGAAAAGTTGACGTTTTTTAATCCAAACCTCGTGCTCAGCTCATGATTTGCTCCTGTATAGCTAGCCTTCTGTGCGTTTGTTGATTTTTTATTTGGATGCAAGCTTCCTGTGGTTAGTTTATTGGCCCTTTTCTTAGGGGCTATTCCTGTTGTTGGGACGCATTCACTACTGCTCCTGCGATTAAGCTGTATCCTGCATCAAATAGCCCCCAAAAACAAACAACCAAACGAAACAAGCAGCGCAGTACAACATCAGATAGGGGGTAAATGATTGACCTTGAGTAGATCTACTACTGAGCGCGAAATTCTTTCATCGGATTGGAATGTGCCCATTCCCGGATTTTTGCATTTGCTCCCTCCAAATGCTCCCCGACACATACGTACGTACATGTATCATGTATGTAGCACAAGATGCGCACATCACATCATTGACTTGGTTTGTGCGTGTTTGGGTTTTTGCAGTTGGGTACGGGTCCTACTTCGGCAAGAAGCTGGACCCGGAGCCCGGGCGGTGCCGACGTACGGACGGCAAGAAGTGGCGGTGCTCCAAGGAGGCCGCCCCGGACTCCAAGTACTGCGAGCGCCACATGCACCGCGGCCGCAACCGTTCAAGAAAGCCTGTGGAAACGCAGCTCGTCGCCCCCCACTCGCAGCAGCCCCCCGCCCCCGCCCCCGCGCCCGCCAGCGCCGCCGCCGCCGCCGGCTTCCAGAACCACTCGCTGTACCCGGCGATCGCCAATGGTGGCGGCGGCGGATGTGGCAGCGCGCCTGGCTTGTTCGCCCTGGGGTCTGCTGCTCAGCTGCACATGGACAATGCTGCGCCTTACGCGACTGCTGGTGGTGGCGGAAGCAAAGATCTCAGGTATCATTTATTATCTTTTCTGCAAACTCTGTCTACTGTTTAGTATTTAGCTTACCTGATCGATGTCAGATGGATGCACTGATGAAATGCCTGCTATTATGTCGTGTTTGCATTATTGTGCTTGATTGCATCAGTAGACAGTAGGCGGTGATCAGACTACTAGTGCAGCGTCAGTAGTACTTTTATTAGTGCTCCTCTGACAATATGTATGATCTGTGCTTAGTTAAAAATTCTTCTGCCACATCTGCCACAAAAACTACAGTTATCTGTGCTTAGGCTGCTGCCTCTTCGCTCTGGCCATGCTTTCTGGGACCAGATTTTAGCCTGAGAAGATTGAGGAACAGAGTCTTGTTAGATTCTAACGTTCTAGAGGGAGAGTGGTGCTCTGATGGATGGAAGTGCAGAGCAGGATGTTCCAAACTAGATAGAAGCACGTACTGCCTGTAAAGATGCAACATATCTGGGTTCTATGCTCAGGGCTAGTGCCTGCTGCTCTCTGCTCCTGCTCTATCCTAGGCCTGGCATTTTTCTTTTCCTACTTGTTTGGGGGGAAATAAATGTGGTGGGGAGGGCCTGCGGGGAGGCCCCACCTTGTCCACCGTCCATCCCTGATCCGGCGGCCCGGGGGAGGGCCTCACAGAATTTCCTTCCTGTTTGGGGCTGGACTGGACTGGAAATAACGGCAGTTCTGCTCTGTAAAACTTATCTGTTTCTGCCTTTCTGACCGGGGACGTCTCATCCCTATGACTGAAACCATCTGAAAAGGCTAGTATGATAGCATGATACTGTTAGCCCATCTCCTTTTGCCCACCCATTCTGAAGCCTTTCTTTCCCCCCTCATCAGTACTTTGTGAGTTTACAATTACACTTTAGCGAAGCTCTGTCATTGTAGGGTTACCTGCGGGGCACTTGGCACATGCTGCTGCATTGCTGCCAATCACTTAGATGTCTGGCTTCCTACTCTTTTTTTTTTGTTTCTCTCTTTTGTCATGAACTGCTTTAAAATGTGCAGTAACAATTGCTTTCCCCCTGGGTTTTGTTATTAGCTGTCAAGAAATGTGTATCAAGTTTTAGGGAAAACGTGAAACCTAGTGTATCTCCTAGATTATTACTCCGTATTATCCAATAAGTTCCAATTATATAAGTTCGGTAATACCGAGAAACAATTCCAGTATGCCTGTATGAACTGGTAATCGATCAAATGTTTCTTTGTGTATTGAGATAATATTTACAATTGATTGATGTCCTTTTTAGTTGCGCTATTACTGTTTCCAGCCTGCTCTTATGCCTACATAGTCATTTAGACAACATTGAGCACTTCTTTGAAATCCTTGCTTATACACCTTTGTACCTCAGGTTTTTCACAAACAGTTTTATATATTCTACTGTTTCATCATACATGGTCACAAGTCCCCCTTATAAATGTTTGTATAACAAACAGTTTTATATACTCTACTGTCTTATTATACATGGTCACAAGTGTCCCTTGTAAATGTTTGAATTTGTTGGTCAAACATATTGATCTCTAGACTACTAATATACTCACTGTCTACCCTTCTGTGTGATTTCTGAAATTCAGGTATTCTGCTTATGGAGTGAGATCTTTGGCAGATGAGCACAGCCAGCTCATTACTGGAGCTATGGATACCTGTATGGACAACTCGTGGCGCTTGCTGCCGTCTCAGACCCCCTCATTTTCTGTTTCGAGCTACCCTCTGCTTGGAACGCCGAGTGACCTGGACCAGAGCACCATCTGCTCGCTGCCGAAGGTGGAGAGGGAGCCACTGTCTTTCTTTGGGACCGACTTTGTGACCGTCGACTCTGCGAAGCAGGAGAACCAGATGCTGCGCCCCTTCTTCGACGAGTGGCCAAAGGCGAGGGACTCTTGGCCGGAGCTAGCTGATGACAACAGCCTCGCCACCCAACTCTCGATCTCCATTCCGATGGCAACCTCTGACTTTTCCACCACCAGCTCCCGGTCACCCAACGGTATATACTCCCGGTAAATGTGCGTTTCGTTTGCTCAGTTCATAGCAGGTGATTTGCAAGATTTCTGATTCAGAACATCCTCAAATCGCTGCAGATGAGTGAATAGCATGGTTCCCAATGTATGTGAGCTTACCGCCGTTTGCTCATATGGAGTCACGGATCTTGCCTCATCATCGAGCACGAACAGATACTCTATTAATATGCTTCTGTATTTTGTTATGTTGACCTGTTTACCCTATCGGAATCGTATGAAGTCAAGTCGAATAGTCGATGGTCAGATCCCACCGATGGATGGGAATGACATGGTTGTTTCCCCTGTGCTTGCTATTGAAACCTTGTTTTCCTATTAAATCCTTCAGTTTCTCATGTATCATTGCTTGCGTGAATCCGTAAACGAGATGTGATTCACTTTTACTCCCTGGTCTTCACATGACCGGGAACAATAGGATCTCTTGCTTTGTCGCGGCGGCAAGCCCCGATCCGAGCTAGCTTCCCGCGCAATCCTCGAGCGACAAACATGGCATGGCATATTGGCATCTTTTCAATTGATCTGCATGTTATGGGCGCACTTACCCCGTCTCCATGCATCTTTATGATTGCTTTGGCGTGTTGAGATGGAAGGGGACATGATAGATAGGCTCATGGGCGTTGATGAGATCGAACTCGACCGGGTTGTTTTAGCGAAAGGAGGGGAAGAAAAGTGCTAGTACTGGATCTGCACAAAGGTTCCAAAGTTGGTGGAGTAACAGGCTGTAACTCTGCTCGTGGGGCCGTGCTTGCACTTGTTGGTCTCAGGAACAGCCGCGGCAGTAAGTACAGACCCAGTACTACAGAAGTAGGCTGTGTTTGGTAGAGCTCTTGTCTCCCAATTCTTAACCGGAGCAGCGAGAGTTGAGCCAAACGTATCGGCTCTTTTTTTAGAATCAGAATCAGTCTAAAATCGGAGTTGTATGACAATAGAAAACTGAAAGCGACCTTAGACTAACTCTGTAAGAATCAGTCTTCCGGTTACCAAAATATCTCTCAAGTTGAGGGTTATTTATCCATCTTTTGCCACTCCGTATAAAACCCTTTTTTTCCACACTCCTGTCCCCTCCCTCCATTCCCCACTCCCGTCCCGAGTGCATGGAACCTAGCTCTCTCCTCGCCGCCAGCTCTGGAGCGTCGCTGCTGGCCCGAAGCCCCGCTTAGATATCTCCTCTCCTTCCAGGTGATTGGATTATTCCCGTATTTGTCTTTCAAGGCTAAGGTTGCTTCTTAATTCCTCTCCCTCCTCTCCTTCCAGAAGTTAATTGAGTTATTGCAACTTATGAACTTAAAACTGAAGGAAGCATGTGCAAAGAATGAGGTAGAAAAGGCACTTCTCTCAAAAAAGGATCAAGAGGTGGAGAAGCTATCTGAAGAATATTCACTCTTGGATAACTCACTTAAAGATGCAAATGCCGAAATGGATGCACTGAGGGAGAAGATGAAAGTATTAGAGGATTCAGAAAGCTCTATGAAGTCTGAAGAATGTAGTTTCCTCCCATGTTTCCGAAAAGGCTGTTCTTGCATCAGAACTAGAGACCCTTAGTAAAAGTTTTGCTGACATTTCCGACAAGAATTCTATCTCGGATATCTCATCCATCTATTATATTATTAAAGCGATAGAAAAGGAAGCCAGCACGTTCGCTCTCAAGGGCTAGAAATTTTCACGTTAATCGGTGAAAAAAAAGAAACATCTACACCGTTGATTATGGTAGGCCCAGATTATAATGATCCAGATTAAACGAAAGAGTTCATGTCAAACACAATATAGAAATAAGAGTCCATCTCAAGTACAATGCAAAAATAATTGAAATTAGGAATAAA

>PeGRF5
CTTTAAAAGTCAGCCTTGGTATCCGCAACACAGACACAGCCCAAATCCACAGTCTCCTTCGCGCTCTCTTTCTCTCTCTTCCCACGCTGTAGTTGTCACTACTCGCTACAGTGTATGCATCCATATCCATTCCCCATAACGAGAATAAAAAATAGCAAAACAAACAAAGCAGCATAGGAAACAGAGGAAAGCTGTACGTGAAGAGAGAGATACTACTACTGCTCGTATCACTACGCTAGAGCGACAGGGGGAGATGCAGGTGTTTGTCATCTAGTTGGGTCGGAGCCCCCCGTCTCGTGTCGGGCTCGTCCACATCCTGAGCAGTTGAGGTCGCCTCCTCCTCGCGCGCAGACACGCACAGCCCGGGCTCGGCCGAGGCGGACAGCGACGCTGAGAGACAAAGCGGGCAATAAAGGCGGGCGCGCAAGCGAAGCAAAGCACATTAAGAGCCCAGCCCGCGGAGAAGCTAATTAAAGAGAGCGGACGGCCGGGGGAAGCAGCGGCGCCTTGTGTGTGTGTGTGTGTTATAGACAGCGCGAGCGAGAGAGAGAGAGATGGCGATGCCGTATGCCTCTCTTTCCCCGGCAGCCGACCACCGCTCCTCCCCCACCGCCGCCACCGTCTCCCTCCTCCCCTTCTGCCGCTCCTCCCCGCTCTCTGCGTAAGCTTCCACGCATTGTGTATCCATTTCGTTCGGTTCTTGGCTCCGTTTGTGTTGTTTTGGTTCTTCCGAGCTGTGCTATCTTGCTCTGTATGTGACGTGGCGAGATGTGTGTGTGTGGGTGCAGGGGTAATGGAGGTGGCGGGCTGGGGGAGGAAACGCAGATGAACGGGAGGTGGGAGGCGAGGCCGGCGCCGTTCACGGCGGCGCAGTACGAGGAGCTGGAGCAGCAGGCGCTCATATACAAGTACCTGGTGGCCGGCGTGCCCGTCCCGCCGGATCTCGTGCTCCTCATCCGCCGCGGCCTCGACTCCCTCGCCGCCCGCTTCTACCACCACCCCGCCCGTACGTCTGTCTCCCTCCTCTTCTTTGGCGTCATCATTACCACATTGCTTTCGGATGCTTGTTTAGCGTCCTGGTTCTTTGTTTATTCCGATCAGGTGTACTTTGCCTCCATTTGTTGATTGGCTCTGGTCATTTGTTAATCCGGGATGCGCGATTCAATAAACGCGCGCGTGTGTTTCATGTTATCCCCGGATTTGGTACCGTAAAGTCTTGTGTTTTTTTAATCCAAACTACTAAACTAGCGCTCTCTTCAAGATTTAGCACATGATTTGGGGGAGTGCTTGCCCTTCATTTTCTATTTGATTCGATACAGGACTTGCTCACTTCCACAAAGAGGCTTGCTTATTACTTATTAGCGTGTCCGTGGCTTATTAGCCAATTCTTTACTTTCCTTTGGAGGATTAATAAATGGTTAGGTTGCAAGCAAGCAAATCCATTGAACGAGGCAGCTCCTCCCATGCTCACCACTTTTGTGCGATTGCTAAGAATAGGCAACTTTACCTTTCATCTGTATCGGATGGACATCAAATACGAATCCATTTCCAAACTGCTTCTCCCAAATGCATACAAACAGATACCAACAAACGCATGCATGCATAAATGGATAACACCGTTGTTGATCTGCTCTGTGCGTTTCGTGCAGTTGGGTATGGGTCGTACTTTGGCAAGAAGCTGGATCCAGAGCCGGGCCGGTGCCGGCGTACGGACGGCAAGAAATGGCGGTGCTCCAAGGAGGCCGCCCCAGACTCCAAGTACTGCGAGCGCCACATGCACCGCGGCCGCAACCGTTCAAGAAAGCCTGTGGAAACGCAGCTCGTCCCCCAGTCCCAACCGCCCACCACGGCGGCCGCGTCCCCCGCGCCGCCCCTCGCCGCCGTTGCCTCCAATGGTAGCAACTTCCAGAACCATTCCCTTTACCCGGCCATTGCCGGAAGCAATGGTAGCATAGGCGGGGGCAGCAACATGTCCAGCTCGTTCGCCTCGGCGTTGGGGTCTTCTCAGCTGCACATGGACAATGCTGCCACTTATGCAGCTGTTGGTGGTGGAACGGGCAAAGATCTCAGGTGACTGTTCAATTTCCTTTTCTCCAATGCCATATTGTTTCTTTAACAGTGTTATGCTTCTAACTGATTGGTGTCAGATGGGTGCAGTGCAGAGATGCCTATTTATTTGTGATCGTTTAATTACTGTGTCCCATTTTGTTTGCATCAGTGGCAATCAAACCAGTAGTGCATGCCCAGTACTTTGCTGCTGCCACGCGCAATATGCGTGAGCTATTACTGAAACTTTACTCTCTGCACTGCAACAAATTATGTGTTGTGTTTAGGCCTTTAGAGCGCTGCTTCTTTGCCCTGCACATACTTTCTTGGATCAGTTTTTACCCCAGAAACCCGGGACAGTCTCTATGAGAGATTTCTGCTCGGGTGGTGGAACTGCGGTTCAGGTTCTTACTTGGCTTTGGCGCAGGCTAAGTTCGAAACACGTACTGTCCATAAAGATGATACTACATATTTGTGTTCTGTGCTCGCAGTGGCTAGTGCCTGCTGCTTGCTGATCCTGGCCTCCCTTGGCATTTGCTCCACTTATTTATTCTTCTACAGAACCAGTTGTTTCTGTTGACTCTTCTTCAGGGATGCAGACAACAATTTGGCTCCTGTAAACTACTTTGTCTCTCAAGACCTCTTACTGGTCGCCCTTATCCCTGAACATCTGAAGTGGCCAGCATGATGCTGGAAGCCCCCTCTATTTTACCAATGATTCCTTTCTATCACTGCAAGTCCTTGATTTAGCTTCACTAAATCTCTTATTGTAACCTTACCTGCTCATTCACTTTGCCGAATGCATAATGCTGTAATGCTTGATTGTGTCGAATCTGTTTAGCTTCTCAATTAATTGGCCACTTCCTGTTTGTGATTGTTTCTTTTCTTTTCTTTATTGCTATCAACTGTTACTTATGTACTTGTGAGCTGTAGGGATGCCGTATGCATGGTTCTTTGATATTATTAATGACGAAAATGAGTTCTCTTTTTTACTGAAAATACATAGCGTTTCCTGTGTCATGATTTACTGGTATCTACAAATTGTACTACACGTGAATACTTTGCCCATGATTCTTCATGCGCTTAAAATGCTGTCATGTTTGTTTTATTCTGAATTCTATGGTAGTGTTGAAGACACTTTTTAAATGTGCCTATTGGGTTATATTGAGCACCTATATCTTCTTTCAACAGACACGTTGATTCCTTCCATTCTCAAAACCTTACATTTTTTAATACTAGCTCTGTACAGCTGTACCTTATGTCGTGTTAAAAATTCCCCTGTCCTTTCATCCTTATAAATGGGGCACTAGGCATTGTCATGAGAAAGTTTGCATTGTTCAGTAGAACATGTTGATCCGCAGACAGAGGAGTATTAACTTACAAAAGGATTGCTAATACTTGATTCGTGTCCTCGTATTCGTTGTACGTTATGTGTATTCCCTAGTAAATTTGTGATGTTCACTGTGCGTTATGAAATTCAGGTATGCTGCTTACGGAATAAGATCTTTGGCGGATGAGCACAGTCAGTTCATTACAGAAGCTATCAATACATCTATTGAAAACCCATGGCGCCTGCTGCCATCTCAGAACTCTTCATTTCCCCTTTCGAGCTACCGTCAGCTTGGGGCACTGAGTGACCTGGGCCAGAACACTGTCAGCTCACTGCCGAAGGTCGAGCGTCAGCCACTTTCCTTCTTCGGGAGCGACTTTGGCACCGTTGATTCTGTGAAGCAGGAGAACCAGACGCTGCGGCCCTTCTTCGATGAGTGGCCAAAGGCAAGGGACTCCTGGTCAGACCTGGCTGATGAGAATGCTAACCTTGCCTCGTTCTCAGCCACCCAACTGTCAATTTCCATACCGATGGCGTCCTCTGACTTCTCCGTTGCCAGCTCCCGGTCGCCTAACGGTATGTTATCACCTCAAAGAAATGCGTGAATGCCAGTTGTGTGCCCGCAATCTGCTAAGATCACTGATGAAAACGCCATCTGGTCTCTGCAGGTGACTGAATGTTGTATGGATTATTCTGCTGCCTGTGTGCCAAGTACTGGTTTGGTTGCTGGTGTGTTCTGAGTTCTTCTGGCCCTCACCCCCTCCGTGCAGTGGCAGCAAAACACTTTATGCTTCTGTAATTTATCAGTCTGCCGTGGCAGATGTATCAAACCGATCGATCCCATAGTCAGCCTCCTCTGGACGGAGGGGCATGACTCCGTTTTCCTTGACGCTCAAATCTTATGTGCGCTATTAATCAAATTGCATCTTGCATGTTGAAGCCCCTGCCTGCAATATAATTCTTCTCAGAACCAGTCAGCAACAGTGCACCAACCCACGTGACGCTAGTCCTCCATGAAAACTCTTATCATGCCATTATCCTACTAACACTTAACAGGTTCCTTTTTGTAAGTGGAGGCTTGCTTGCGTGCGGTTGCAGGTAGATAAGATAATTCCTCCTCCCCCGAATGAGCCAACTAGCAGTACACAAACGAGATGCCCCTTGGCTCCTTTTTGCCAAACATGATCGAGCAGCAGGATCCGCTGCCTTGTCGCCTGGAGCCCGTGACAAGTAATGTTCGTTACCCCAGTTCCCCACGCCATCCTTTCAACAAACAAGCTAGGCACCTTTAAATTTGCCCTGCCCGCGTGTTATGGGCTCCACCTCCTCCGACCCTTGCCTCCCTTCATGATTGCTTTGCGAGTGTTGAGACGGACGGGGACATGATACACGCTGGTGGATGGAAAGAGAAGAAAGCTTGGGAGTTTAGGAAAGGGAGCAATAATAACAGTAACTGCAGTACCACCGGCTACCGCTTGGGCTGGATCTGCACAGGGCTTCCAAAGTTGGTGGACGGACGGACAGCCTGTGCATGGTCCAGGCACGGCACCGGCCAGTGTCTTTCCCGGCTCGTGCTGCCGCGGTCCTGCACGAGCTAAGCGTTGCCGGACGCGCGCGGGGTGGGCGACGCCGACGCGTAGTGCGGTTTTTTTTGGGTGCTTGGCGCGGGGAAGCGCGTACTTGGTGGAGATCGGCAAAGGCTTGCTCGGTACGGTTTGGTGGCTTTCGGACGTGCCGTGCGACCGGCCGCTTTGCACGCCCGGGGCAATGCGTATGCGGCAGGTGGGCGTTGGCGGTGCATGTGACTACTACAGCCGTTTGTGGCGAAAGGTCGTGGCCGCTTTAAGTAAAAGGGCGTGGGGAGTTGCCTGGCCAGCCGGCTCGGTGGTTTCGCATCTTCCGGTGAAATTAATCGATCAGGCGTGATGAGGCGGCTGTGCTAGGAGTATTTTTGTTGCGCTTCAGTTGTTGAGCTGGGAACCTGGCCTTTGGTTTACGCGCACGGAAAGGATATTTGTACCGAGACTCTTAAGTTCGGTTCGAAGGATTATCTCGTAGATAAATTTAGAATCGTAACAACAAGTCAAGAATACAAGAACATAAAAGTAGATTGAAAACAGAGATATAAGGGGACTTTTGACTTCTCTTTATTGCTCTTCTGTAAACAGTAGTATAATGGTTGGGGTCCCCCATCCTTTATATAGACTACTGGATGAATGAAGAGCCTGTTGAGCTGGGAACCTGGCCTTTGGTTTACGCGCACGGAAAGGATATTTGTATCGAGGCGGTTAAGTTCGGTCCGAATAATTACCTCATAGATAGATTTAGAATCGTAAGAACAATTCAAAAATACAAGAACAGAAAAGTAGATTGAAAATAGAGATATGAGGGGACTTTTGGTTTCTCTTTATTGCTCTTCTGTAAACAGTAGTATAATGGTTAGGGTTCCCCTCCTTTATATAGACCACTGGACGGATGAGGAGCCCATCGTTGGGCAGGACTGCTTGCCTAGGTCCGGTTTCTTAACACTCCCCCTTGGGCACTCATTCGATATGTTTATGTCTCATCAAAACTCCATAAAAACCCAATGGAAAAAATTTAGAGAAATAGTACATGAAACACGTTCTGCTGTGCTGCACGAATTGCCTCATTAAAAATCTTAGTCGAGAAACTTCAGGAAAACTCGTCAAGGCAAAAAGAGTACAATTCCACCCAATTTTATTTAATCTCTAGGATTTATTCTTTAGGTACTCGATCTTCGTGATCAAGCTTCAATAATGAGTTCGTGAAGATTCTTCCCCTGAATTTTGCACTTCTCTATGTCTCATCATTCCAATTCCACGTATGCACCTTTCAAAGCTAGATACTGGAAGTGATTTAGTAAAAAAAATATGCAAGATTTTCACATGACTTAGTATGCAGTATTTTAATTTCGTCAATCTTTTGCAATTCATGAGCATACAAGAACTTGGGGTTAATATGCTTTGTGAGTTGACTCTTCACATAACCCATCTGCACTTGTGCAATACAAGCTGCATTATCTTCATAGATAATAGTGGGGGTTTGTGTGGTAATTAATCCACACGACTGCTGGATGTGGTGAATCGTCCGCCGAAGCCAAAAACATTCTCGCGAGGCATCGTTTAGTGCTATGATCTCTGGGTGGTTCGTCGAAGTTGACAAGACTTTTCACGATGATTAAAATCTCTATGTATTACTTTAATGCATA

>PeGRF6
ACTTAAAAAGGGAAAAAAGTGAAAGTAGAAATGCATGCAAGAAAGTTTCAAGTAAGTAATATACACGGATCAAGCTTGTTGCAATGAATCTCACATGCGGTTTTTGGTGGCTTTTTAGGCACAACATTTACAAAATCTGTGCTTCTTATCAGGTTTCTGATTCTGGCAGCCACTTTGGTTCAGAAATTTTGTGTCTTTTGTTTGCCCCTATCTTGCACAACGATTGTGTTTAGGAAACACATGCATCTCGGTGGTCGTCGTCTCTAGTGTAAAGTACATGTTTTTTTGGCTGCGCCTTCTTGGCTTGCACTGCCTTGTTGCTCATCTCCTTGGTCTATCTGCCTGTGTTTCTCCCAGGATTGAACTCAGTGAGCTTGAGCACCAGCATGCAGGGGGCAATGGCCAGGGTCAGGGCCCCCTTCACGCCGTCTCAGTGGATCGAGCTGGAGCACCAGGCCCTGATCTACAAGTACCTGGCTGCCAATAGCCCCGTGCCTCACGGCCTGCTCCTCCCCATCAGAAGGAGCCTCGCATCCCCCTACTCGCCTGCCTACTTTGGCACAAGCACATGTAAGTAAGCCAAGAAAGAGGGGAGCAAGCAAAGCAACAAAAATGCTTTTCGGGCTGCAGTTCCATTCATCATGCACATTTATATGATAAAACTATGTGTTGATTGATTCCTCCTTTACTGATCTTGATTGCATTGCCCTTGGTTGGGGTTTTGCTTTGCAGTGGGGTGGGGGTCTTTCCAGCTGGGCTACTCCGGCAGCGCGGATCCGGAGCCCGGGCGATGCCGCCGGACGGACGGCAAGAAATGGCGATGCTCGAGGGATGCGGTCGCCGACCAAAAGTACTGCGAGCGACACATGAACCGGGGACGCCATCGTTCAAGAAAGCATGTGGAAGGCCAGCCTGGCCATGCCGCGAAAGCGATGCCCGCGGTGGTGGCAGCGTCTGCCGCTGCCTCTGCTACCCAGCCTAGTGCTCTCGCCGCTGCGGGTGGCGGAGCTACTGCTGGCCTCACCATCAACCATCAGCAGCAACCAGTGAAGAGCTACGCCGCGAATACTACTGATCCTTGCTGGCTGCAATATAACAGGTACAGTGGTAGCATTTCAGACGTTCCAAGCATTTCTATTCTAGCATGTAACCAATGCTTAAGTTCTTTTGCTTTTGCTAATTTGCATATGTAAACTATGACTTGTGCTTGGATGGGACATACATAGTTGTCTGTATTCAGCTAAATAACATAAATAGAAGGTAATTTTGCTCTTGCTGCTTCATTCCTGGAGCTACCATACATCATTCTTTACTGAAAGGAGATGATAAGGGCAATAGTTGGACTGATTAATAGAATTTTAGCACAACTATGCTTTAAAGTTTGACTGATTTTGAATAGTTAGCAAAGCTCTTGATCATTTACTTTCTAGTTATTTAGAAACCAAACTGTTACCTTTTTGTAGATCACCAATCCTAGGTATTCATCTCCCATAGCCCCCAAAATGGTTCTAAAAATTAGCCCCAAAAATTCTTGTTTTGTGAGAAGACAACCTGTTCAAGTAGTGCTATAGTGTACATCATTTACCTATTTTTACCACGACGGTGTTTCTATGCTGTACTAGCTAATCACTTGTTAACCAAATTTCTACAGGGAACTCGTGAACAAACAGAATGAGAGTGAACAAATGCAAGACTCTGACAGCCTCTCAATGCTGACTTCCGTGAATACGAGAAACACAGGCAGCCTCTTTCCGTTCTCAAAACAACATAATCCTTTTGACTTGATGAGCTCAAGGCCAGATTTTGGCCTCGTTTCATCTGATTCACTGATGAGCTCTCCTCATAGCTCCTTGGAGAACGTCAATTTGCTCAGTTCACAGAGTCTGAATGAACACCAGAGTTCAGTTTTCCTGCAACACTTTGTGGACTGGCCCAGGACACCTGCACAGGGAGCTCTTGGATGGCCCGATGCTGAAGAGATGCAAGCTCAGAGAACCCAACTCTCAATATCTGCTCCAATGGCGTCCTCTGACCTATCATCAGCTTCCACATCTCCCATCCACGAGAAGCTAATGTTATCGCCTCTTAAGCTGAGCCGTGAGTATAGTCCAATCGGTCTCAGCATGGCAGCAAATAAAGATGAAGTTAGCCAGGGAGAAGCAAACTGGACGCCTATGTTCCACGATTCTTCAATGGACGGGCCATTAGGGGAGGTTTTAACCAAGAACAGCAACATGGAAACCAGGAACTGCCTGTTGGCGTCTCTGAACCTTTTAACGGATGGCTGGGATTCAAGCCCAGGGATGCAGTCATCCCCTGTAGGAGTTCTGCAGAAGACCACCTTTGGATCAGTCTCCAGTAGCACTGGGAGCAGTCCTAGGCTGGAGAACCACAGTGTTTATGATGGTATCAGTAACCTGCGGGATGATCTCGGCTCCATTGTTGTAAATCATCCGAGCATCCGCCTGGTGTGAGCTTCTTCTGACCA

>PeGRF7
AATTATAAGGCGCGGTTTGACTTGGTGCGGTCTCCAAAACTAAACTTTGATTGTTGATTTCTTTTACAATATGTTGTTCATAACTACAAACTCATGATCATAAGAAAATGCTTTCAAATACGAATCCAATGATATGACTTTTATGTCACATAACACATATATTGTTGGACAAATTGTTGGTCAAAATTTGCAAAGTTGGAATCTCAAAATGTGTGGGCGCCTTATTAATATTAACGGAGGGAGTATTATGCAGTTATTCGAGTTCAAATACCAGGATAGGCCTCTGTATATTGTTCTAGAAGTGTTTTCAAAATGGAACCATTATAATTATTTCTTACTAAGGACTTAAGTGTATAGTCTCTGTAATCTGTTGCCACTCTCTTGCCCCCTTCGTTCCCCTTTGATCATGATAGCAAAGATGATATGCCATATTTCATCATTCTTGATACTCAACCTTACAACAATCAACATCAGTTCCCCATGTCCATGCGTACTGGTCCTTGTAGCTCATCTTCCACTTTATCCGTCGTAGAAGAGGTGCAACCGATGCAATTGGTGCACCCCGCGGAGTTTGTGCCACCGCTTCAGATGAGTACTACCCAGATGGTGAACTTGGATACACTGGTCCATCATGTTGACCTTGCTGCAGAGAAGATTAATGTTGTGGCATACTCAGAGGTAACAATCGGCTTCAACTTTTCTGTTGTTAAGTTGGTGTTGTTTTCATTGATCTGTAACTACATTTGCTCACAGGGCCCATTGGATCTAATTTTGGGACCACATGATCCATGTGACACAGAACATGTCATGGCTGCTGAAGCCGAGAACTTGCTGGCAACTACAGACATGGAACAAGTCATGGCTGCTGAAGCACAAAACTTGTTTGCAATCGAAAAAACTGAGGTATTTAACAATGTTTACCCGATTTCTATTTCTATTGAAAGTATTACTCAAAACAATGTAACTCTGTATATTTCCCAATCACAGGAGCAGACCAGTAAGGGGCCTGATGTCCCAATTCTGCGGAGGAGCTCGCGTTTGGTGGAAAGAAGTGGAGGACGATATGAGAATGTTGTCCGCAAGGCAATGGAGAGGAAAGCACATTGCAGGAATGATGTGGAACTGCTTAGTGCTTTGCTTGGGAGAAGCTGCAGCAGATCAGAAAACCCAAGGTATTCATTCTACTGATCTATGCTTAAGAGTTCTGAACGGATAAAGTTAGAGAATTGGTGTATGGTGTCAATGCTTAATTGATCTTTTGTTGGTTGTTTACTTGCTAGGCTCACAAAAAGGTTTTATCAGTTTGGATCTTTTGTTGTCTGCCACATTTACCTTGTCGTATTTGGTTATGTCTGGTCTTTTCATACAGTGATCATCTCATGTATCATTCAGAAGTTTCAGATTATTAATTTGTTTGTCTGTTTCCTGTATTAAAATTTAACTTCCATCCTTTCCGAAAATCACTGAACCCTGAATATCCAATCTTTTCACTTGTTACGAACTTGGTGCATTTCCTTTTGATCTGCAACTACATGTGGTGTACATAGGGGCCACCGGATCTTGTTTTGGGACCACATGGCTCCTTCGACACGAAACAAGTCATGGCTGCTGAAGCAGAGAACTTGTCGGCAACTGCAGACAAGAAACAAGTCACAGCTGCTGAAGCACACAACCTATTGGCGATTCAAAAAACTGAGGTAGCTAGCAGTTTCCCCCCCTGTTTCTAGTTCTATTGATAGCATTACTCAAAACATTGCTATTCTGTATATTTCTCAACCTACAGGAGTAGATTGGGAAGAGGTGGAGAGGAAAGAAATGGTGGAAAATACGATAATGTTGTCCGGAAGGCATTGGTGAGCAAAGCGCATTGCAGGGATGGTGAGGAACTGCCCACCAGGGAAACACTCGAGAGTATGAGTTCAACTTCTTGCTTCTCCAGTCTCCCTCTCCTCCCTTTTTCGTCCAATCTGACATCACTTCTCCCTGCTAGCGCGTGACTTGGCAAGAGGCGTGAGCAGGGTTGGTGGCATCTTCGGACCTCCGGCAATGGAGGGCAGCGGCTTGGCTGCTGCTTCGAGGGGAGCAGAAGCAGCAGGAGGCAACACTCCAGCTGCCTCGAGTGGAACTGTACCAGGAGGTAAGATGCTGAGAGCTTGATTTATGGGACTGTATACAGTAAAGTTTGCTACATATTTAAGAGTATTTTTTGCAGTTAGTTGTAAGGGGTTTTTTTTACAGATTTTCTATTGTTCCTTTCTGGTTATATGGATAGTTTATTCTGTTGCTAAGAATACATCCAGGGCATCAAAAATTGAGAAAGACTCTTGTTGCTTTACAAATCTGTTACTTTTCGTAGTTATTCAAAGTTTCATGCAAGTGATCAAAATATTCATGCATCTACGAATTTGAGAACTTATATTTATTTGCCCAGAACATTTTCTTAGCTGAGTGCCATTAAAAAGTTTTTATTTGTTTGGTTGGCAGTAGCACCGACCACAGAAGTTCAGGAGGAAATGGGAACGCTTGTGGCATCTATCCCTGTTGGTGCTGGGGCGGCATTCAACATGATGCAACTGCAGGAGCTAGAAGAGCAGTCTCTGGTGTTCCAGTATATGGCTGCTCGCATACCAGTGCCTACCCATCTCGTCTTCCCCATTTGGAAGAGTGTTACTGGTGCATCCTCTGAAGGTGCCCAGAAGTACCCTACTTGTATGCCCTTCTAACCTGTGTCATCATTTGTATGTTCCTCATGTGAAAATTAGTTGTACCATTGATAGATTCTACCAAACATTGTACAAAATTTTCATGTTAGCTGTTTGCATTATGTAGGGCAGTAAAATAAAGTCATTAATGCCACTCGTTCATTGTATTACTAACAAAGCAAAAGGTCGATGAAATGCAAATTGATGCTTATAATACTATTAAGAGATGATGAATGAACCTAATTGAATCAGACTTGCAACATCATATATTAAATGCATAGAAGCTGGAAATTCTTCCATATGCATCGCTTAGAGTTATTTGAGGTGTTCTAAGTTCTAATTGCTCTTTAATGCTGGACTGAGCAGTGATGGGGTTGGCAACACATTGCTTGGACTTCGGAAAGAACCCAGAGCCGGAACCAGGGAGATGCCGGCGAACAGATGGCAAGAAATGGCGATGCCATAGAAATGTTATCCCAAATGAGAAGTACTGTGAACGCCATATGCACCGTGGTCGCAAGCGTCCCGTACAACTTGCTGTCAAGGATGATGAGCTTGATTCTGCATCATGGTCCAAGTCTGCTTCTGGCAAGGCCACCTTCAAGGCCACCGAAGGTGGCAAGAAGACTGATGACAAGAGCTCAAGTAGCAAGAAGCTTGCGGTGGAAGCATCAGCTGCTGTGCAGTCTACATAATTGATGCAGCATTAGCAGCTGCAAAAGGAGGATATCAGTGCTGGGCTGCTAATCTACTAATATAGCTGTTATCTAATGTTTTGTTTCAGCTGTGATGTCACTAATATGCTCCAATCATTAATTTTTTTTAGATAATGGAAGAGAAAACCTCTCCCGGCCTCTGCAGCAATGATACACACAGCCTAATTTATTATTAAGTTTAAAACACCATAGTAGCCAAACTGTTAAAAAGGGCATAAAGCCTTACAAGCAAATGATGACTGAAAGCCTTACAAGCAAATGATGACTGAAATTTAAACTCAATTATTATAAATCTTGTGACTAAATCGCCACTCGTGAGCACATAAAATTTGCTTCGCCACAACCTCCAGACGGTCGCTTCCAGCCAGCATGGACTCCTTTTAATCTGGTTTTTGCATATTTGTCTAAGCCCTCGGCCAGTGCCTAGTCAAAAAGATAATCTGCAATGGATTAGTAACAATCTTTTTTTATTAAAAACGGTATCATTCCGGCATAACCAGATAGACCAATATAAGGTACTAGCTCCCACCAGGAGTTGTGACTTTAAAATTGTTGGAATTCCGACTAACCAATTCCCGAACATGTTTGCTATGTTCATAGGGGTGGATAAATTAAACGCACAACAGACGACCCACCAAGTGAGACGCGCAAATGGACAGTCA

>PeGRF8
AGATAAAAAGGCAGCCAAAGACGTACACAGCCACAAAAGGTTGAAAAAATTTCATGCGTGTCGTCTCCCGGCGCCAGGGCCGATGCCATGCCACCTTCACGCGCACCCACCGGCCACCGCAATTCCACAGCTCGTACATCCCGTCAGTTTCCGTTACTTGAGCACAGAAGTTACCGAGCGACTAGACGACGGAAGCCGTCAGTGCGTCAGGCATAAATACATCCACTCCATCACACTTCCTCTGACAACGCACTGTCTCTTCTTCTTCCTCCCTCTTCTCAAGAACCTGCCTCTCGCTCTCCCTCCATAGAGTTCGAAAGGAACAAGGCACGCACCGAAATCTCCAAATGGCCGAGGAGAAAGAAGCCGACTCGCCGCAGCCACCGTCCAAGCTCCCCCGCCTCTCCTGTGCCGACCCGAATGCCGGTACGTGCAAGCACCAGGAAGTCAGAGCAACAACCAACAAGTGATTTGTGTCCTGGTCGGGTTGGTGCAAGTTCGTTGTTCATTAGTTTGGTGTGTTGTCTTCTTATAGGAGCGGTGACCATGGCGGACTCGTCGCCGCTGGTTCTTGGACTGGGCCTGGGGCTCGGCGGCGATAGCTGCGGCGAGCGTGGCGTGGAAGCACCGGCGGCGCATAAGGCGTCGGCGCTGACGTTCATGCAGCAGCAGGAGCTGGAGCACCAGGTGCTCATCTACCGCTACTTCGCCGCGGGCGCGCCCGTGCCGGTGCACCTCGTGCTCCCCATATGGAAGAGCGTCGCTGCCTCGTCCTTCGGCCCCCACCGCTTCCCCTCTCGTACGTGCCAAGACATAAATATCTCCTTTTCCGGCAATTTGTCATTGTGTTTAGTTAACTACGGTCGATCTATTATTCGATGAGTTGGTTGTCATCTTGAGTGGCAGTGATGGGGCTGGGGAGCCTGTGCTTTGACTACCGGAGCAGCATGGAGCCGGAGCCGGGGCGGTGCCGCCGCACTGATGGCAAGAAGTGGAGGTGCTCCCGCGACGTGGTGCCGGGGCACAAGTACTGCGAGCGGCACGTCCACCGGGGCCGCGGCCGTTCAAGAAAGTCTGTGGAAGCGGCCACCACCACCCCGGCGCCCAACGGCAGCAGCAGCAGCATCAGCGCGTCGCCGCGCGGCCTCGGCTTCTCCCCCACCAGCGTCCTCCTCGCCCACAGCGCCGCGCGCGCCACCTGAGCCCGCTCCTTGTCCCTACCCCCACCGCGCGCGTTTGTCTTGCGCACGGGACGAGGGAACGAAATCCGCAGGGATTATGTGGTGTCCTGTAACTTTCTTTTTCCTCGCAACTTTTGAAAGCAATTCGCCGAGTTCGATGGCATGCGTAATGCGTTGCTGTTTGTTACTGTACGTGCGTGTGTCACCCTTACCCTTGTCCGTTGCGTTTTCCGTTTCCCAATGGGGCCGCGCGGAGGCCGGAGAGAGGAGGAGGGTGCTGCTGCCGCTGCATGCACTGACCTTGTCAGCGAGTGGCTCGGGCAGAGCGAGGCATTGGATGCTGCACTCTGTCTGGGCGTGGTGCAGTGGCCGCGTGGCCCAGCGCGCAGTTCCGCACCCCATGACTCGCAGGCACGGCCGCTGCTTCTTGCCGCATGGAAATGGTGATTGGTGAATTCTTGGACCGTCCTGAACGAGAGAGAGTGACCTGGTTTGATCTTATTAGCTGTCTTTGCATCCAGTTCCCCTTTCGGAGGGTCTGGTTGTTTTGGCATTAGCTATGGATAGTACTGGCGGTGAAA

>PeGRF9
CTTTTTATGCACACCACCTGCAAATCTGTGCTGCCTATCAGGTTTCTGATCCTGGCAGCCACTTTGCTTCAGAAATTTTGTGTCTTTTGCTTGCCCCTATCTTGCACAACGATTGTGTTTAGGAAACACATGCATCTCGGTGGTGGTCGTCTCTAGTGTAAAGTACATGTTTTTTTTGGCTGCGCCTTATTGGCTTTCACTGCCTTGTTGCTCATCTCCTTGGTCTATCTGCCTGTGTTTCTCCCAGGATTGAGCTCAGTGAGCTTGAGCACCAGCATGCAGGGGGCAATGACCAGGGTGAGGGGGCCCTTCACGCCGTCTCAGTGGATCGAGCTGGAGCACCAGGCCCTGATCTACAAGTACCTGGCTGCCAATAGCCCTGTGCCTCACGGCCTACTCATCCCCATCAGAAGGAGCCTCGCATCCCCCTACACACCTGCCTACTTTGGCACAAGCACATGTATGTAAGCCAAGAAAGAGGGGAGCAAAGCAACCAAAATGCTTTTTGGGCTGCAGTTCCATTCATCATGCACATTGATATGATAAAAGCTTGTGTTGATTGGTTCCTTCTTTACTGATCTTGATTGCATTGCCCTTGGTTGGGGTTTTGCTTTGCAGTGGGATGGGGGTCTTTCCAGCTGGGCTACTCCGGCAGCGCGGATCCGGAGCCCGGGCGGTGCCGCCGGACAGACGGCAAGAAATGGCGGTGCTCGAGGGATGCGGTCGCCGACCAAAAGTACTGCGAGCGACACATGAACCGGGGACGCCATCGTTCAAGAAAGCATGTGGAAGGCCAGCCAGGCCATGCCGCGAAAGCGATGTCCGCGGTGGTGGCAGCGGCTGCCGCCAGGCGGCGGCGGAGCTACTGCTGACCTCGCCATGAACCATCAGCAGCAACCGGTGAAGAATTATGCTGCGAATACAACTGATCCTTGCTCTCTGCAATATAACAGGTACAGTCTGGTAGCATTTCAGAAGTTCCAATCACTTCTTTTCTAGCATGTAGCCAATGCTCAAGTTGAAATATGGCTAGTTTTGCTTTTGCTACTTTGTACATGTAGACTATTACTTTTTCTTGGATGTGCCATACATTTCTTGGATGTGCCATACATAGTTGAATGTATTCACCAAAATAAAATAAATAGAAGGTAATTTTGCTTTTGCGACTTCATTCCTGGAGCTACCATACATCATTCTTTACTGAAAGGAGATGATAAGGGCAAAAGTTGGACTGATTAATAGTATTTTAAAACAAATATGCTTAAAATTTTGACTGATTTTGAATAGTCAGCAAGGCTCTTGATCATTTACTTTCTAGTTATTTAGCAGTCGAGCTGTTTCATTTTGTAGATCACCAATTCTAAGTATTCATTTCCAATAGCCCCAAAAATTCTTGTTTTGTGAGAACTGAGAAGACAACCTGTTCAAGTAGTGCTGTAGTGTTATGGTTTCACCACGGTCGTGTGTCTCTGAGTTTGCAAAGGGAAATATGCTCGCTAACCCTGAAAGGCCAACCACTCTATGCTGTACTAATTAATCACTTTTTATAACATTTGTGCAGGGAACCGGTAAACAAACAGAATGAGAGTGAACAAATGCAAGACTCTGACAGCCTCTCGATGCTGACTTCCATGAATATGAGAAATACGGGCAGTCTCTTTCCATTCTCAAAACAACATAATCCTTTCGAAGTGACCAGCTCAAGGCCAGATTTTGGCCTCGTTTCATCGGATTCACTGATGAGCTCTCCTCATAGCTCCTTGGAGAACGTCAATTTGCTCGGTTCACAGAGTATGAATGAACACCAGAGTGCAGTTTCCCTGCAACACTATGTGGACTGGCCCAGGACACCTGCACAGGGAGCTCTTGCGTGGCCCGACACTGAAGAGATGCAAGCTCAGAGAACCCAGCTCTCAATATCTGCTGCAATGGCATCCTCTGACCTATCATCGGCCTCCACATCTCCCATCCACGAGAAGCTAATGTTATCGCCTCTTAAGCTGAGGCACGAGTATAGTCCTATCGGTCTCAGCTTTGCAGCAAATAAAGATGAAGTTTGCCAGGGAGAAGCAAACTGGACGCCTATGTTCCGTGATTCTTCGATGGGTGGGCCGTTAGGAGAGGTTTTGACCAAGAACAGCACCATGGAAGCAAGAAACTGCCTGTCGGCGTCTCTAAACCTTTTAACGGATGGCTGGGACTCAAGCCCAGGGTTGCAGTCATCCCCTGTAGGAGTTCTGCAGAAGACCACCTTTGGACCAGTCTCCAGTAGCACTGGGAGCAGTCCTAGGTTGGAGAACCACAGTGTTTATGATGGTATCAGTAACCTGCGGGGTGATCTCGGCTCCATTGTTGTAAATCATCCGAGCACCCGCCGGGTGTGAGCTTTTGACCAAGAAATTAAAATGCAACAAGATGGCAGGCATAAGGAAACGTTTCGGCCAATCTTTACCTTGTTACATATCAATATCATATCCATAAGTGTGAGCATTGACTTCGTACTTTGTCATTTGAGACTAATCTCGTGTTTTTGCCATTTCAGTTCTTTTGTTTTCCCCCCCCTTGCTTTGTAACCTTCACCTTCCTTGGATCTTGACGTGCTGTGATGTGTGGTGTGGAAGAATTTGGTGCTCCGTTGTTGCATATCATGTGATAGTATCCAATGTGCGATGTCATATTCGTGGATTAATGCGAGCTGATTCTTGTATTGCTTGTTGATATTGTTCAATGGTTCGTGAACTGATTCTTGCCATGCTTGATGATATTATTCGATATGTTTGTGTCGCATTTGCGCGTTGTTTGTTCCACACTTTTAACAGGATTTCTGGTTCTTAGACGATGTTTTCTGCCTGCATATTATTAAACCATCGCATGTCCGTGCGTTTATCTATACTAAA

>PeGRF10
AACGCTTCTCTATCAAACCGATCTAGCAAGATTTATAGTAGCTAGTGACACTCTGTGCTGCTGTGCTGCGTTGTGGTTGAGGAGATGATGCTGAGCGGGCAAGGCAGCGGCGGCGGGAGGTGCCTGTTCAAGGCGTCGCAGTGGCAGGAGCTGGAGCACCAGGCGCTCATCTACAGGTACATGGCCGCCGGCACGCCGGTGCCGCCCGACCTCGTCCTCCCCCTCCGCCACCGCGACGGCTTCGCCATCGACACCGCCACCTCCCTCGCCTTCCCGCCTCACCAGCCATCCCGTACGTACGCAAACCCATTCCTCTTGTAGCTGTTGCACGTTCTTGCATCGATCGTTTGCTTGCTCACTCTTGAATCTTGATGGGTTGCACTGATGGTTGGTATGTGTGTGCATCTAGTGGGGTGGGGATGCTACGGGGCGGCGGCGCAGTGCGGGCGGAAGGCGGAGGATCCGGAGCCGGGGCGGTGCCGGCGGACGGACGGCAAGAAGTGGCGCTGCTCCAGGGAGGCGTACGGGGACTCCAAGTACTGCGAGAAGCACATGCACCGCGGCAAGAACCGTTCAAGAAAGCCTGTGGAAACAATGTCCTCCTCCGCCGGCGCTGGCGCCTCCTACGTTCCCTCTGCCCTCTCCATCTCACCCCCCGCGCCCGACGCGTCCAGCTACGGCCACCAACACCACCTCGGCCGTCCCGACGCCTCCCCTGCTCGCGCTTCCTCTCAGATCAGCCCTCTCCAGCTCCGCCTCGACGCCGCCGCGCACGCGACGTCGCCGCCGTCGTCCTACCACAGGTACGCGCAGTACAGCACTTCTCCCCTCTTCCCGAGCGGTTACGGCTACGGGTCGTCAAAGGAGCACGACGAATCGGAGGTTAGGCGGCGGCAGCACTTCCTCGCGTTCGGGGCAGACCTGAGCCGGGACAAGCCGGCCGCCGCCGGCCACGACGCTGCCGCGGCGACGGAGAAGCCGCTGCGGCGCTTCTTCGACGAGTGGCCCCGCGAGACCAGCGACGGGAGGCCGTGGATGGGGGCGGACCAGGACGAGACTCAGCTCTCAATCTCCATCCCCACGGCCTTGCCCGACCTCGCCGTCGCCGCCACATCGCGCTACTACAACGGTGCGTCTGAGAAAAAAAACAGTAAAATTAAGACAGCTTCATTCGCTCATGTGCAATGCGCTGATTGATTTTTGCATGGTTTTGGTTCAATACAATCTGCAGCAGATGAATGATCGGCGTATTTCGTTGCTGCCATCCTGCAACAGGAACTGCATATTGCTGAAATGGTGCTTAATTCTTCTGCATGCGCTCATGTGCGGAGAATGCGGCTTGATAATCTGAACCCTGTTTCGTTAAAAAAAAAAATCCGAACCCTGCAGTGAACTACTACTACTACTAGTACCCTGGTTTGATCTTTGTAGCTAGTTTGTATCCAATCTTAGGTTGTTTCTTTAACCTTTTCGTTTAATGGCCAAAGTAATCAATCAAGGTGAGTCAAGGTGAGGTGCCATGACCAGGACATGTGAAGAAAGAAGGTGTGCTCCTGTTTTCTTTGATTGTTTTCGTGGTAAATTTCGGCCTGTGATAAGATCAATGCATTGTGAGCGCTTTTCTTTTGTGCGTGCCTTTTCCTTGCTCTGGTTCCTCTGCCTTTTATGGTTTGTCACATCCGTGGATTCTTCCTAAAGCAGCGCTCTATAGGCTCTAGGTTTTTTTTTTAATAATACATTTTTAATAGAATTAAATAAA

>PeGRF11
AAACTGCACGCCCCTCTCCTCCTTCCTTCCCCACCCCCGTCAAAGCGAGAGCTCCGTATCGCCGGCCTTTCCCTTCCCCTCCGATCCAATCCCAAAGATACCTTTTCTTGCGCCGCCCTTTCCCAGGCATGGCGGCGGAGGGGGAGGCCAAGAAGGATACGAACCCATCGAGCGGCGGCGGCGGCGGCGAGAACCCCCTGGAGGCGGCGGAGGAAGCGATGCAGGAGGCCGGAGGGCAAGAAGCCGGCCAAGAGCCGGAGGAGGAGGATGGGGAGAAGGCAGATCGAGAGGGGAAGGACGTTGACGCGGGGAAGGAAGAGAACACCTGTAAAGATCTGGTCCTGGTCGAGGATCCAGAGGAAGGTACTTCCTTCTCTTTCAGATTCTTGGTCGCATGCAAGAACTTAGGTGTATTCTGTCCATGGGTAATCATGCAAGAAAGGTTTCTATTCTGTTATTGTTGGTAGTGTTCAGCTGTGAGATGCATGAATATTGTAGTAGTTCTATAACGTCTTTGCCTAGGGATAGTTGCAGGACAAACAGAATAGCAGGTTTCGGTTGTTGCTAACTTGTACTTACCAATTAATTGTGCAAATGCTTTGTTTCGTTCTTCAAGACGGAAATTATTTGTTCAGCTTCTCCACACTATGTGTGTGATTAGTTTGCTAAATATTTAAGAGCTTTTTCTTCTTGCTAGTTATAAGGGGATTTTAGGCACGTCTTTTTTTTAAAATTTCTGGTTGTATGAATAGTTTTGTTCTGTTGCTAAGAAGGCTGTCAAGGCACGAAGATTGAGAAGACTCCTGTGCAAATCTGTTTATTTTCTTACAGGCATTCAAAGGTTCAAGCCAGTGTTTTGTTTGTTTTGTTCTTAACCCCTTACTAGGTCTGTTTGACTCGTAATCCTGAAAGTACCGTAGGGGTTTCTTCCTTTTTATTTTCCCCTTTCCCCTTTGTTGTTATGCTAGTTTCCTTAATACTTACTGACAATGCAATAAACATGAGATTTGGGGTGCATTGTTGCTTTGCTGTCTTTCGTTTTGTCAGTATTTACATGGTCAAGCTGTGCTTGCTGTTCAGTAGACTTAGACCTATGTACTCATGTGTGCATCTATGAATTTCAGGGCTTATATTTATTTCCATGAACATAGTTCTTAGCTGAGCGCCATTGAAAAGTTTGTATCTGTTTGGTTGGCAGCTGCTGCAACAGCAGCACTTCAGGAAGAAATGAAAGCGCTTGTGGCATCAGTCCCTGCTGATGCAGGGGCAGCCTTCACTGCGATGCAGCTGCAGGAGCTAGAGCAGCAGTCTCGGGTCTACCAGTATATGGCTGCCCGTGTTCCTGTGCCTACGCATCTTGTCTTCCCCATCTGGAAGAGTGTTACCGGTGCATCCTCTGAGGGAGCCCAGAAGTACCCTACTTGTATGCCCTTCTAACCTGTGCCATCATCTGTATGTTGCTCATGTGAAAATCTGTTGCATCTTTTTGTAGATTTCGCCAAACATTTCAAAATATATATTTCATGCTAGTTGTTTGCATTATGTAGGGCAGCACAATTAAGTCCTTAATGTTATCTTATGTCATAGTTTTATAGCAAAGCAGAATTTCCTACAAAATGCTATTTGATGCATCTAGTAATATTAAGGGATGATGAAAAAACCTCATTGCACCAAACTTCTGCAACATCATGTTAAATGCATAAAAGTTGGAAATTCTTCCATGTGTATTGTTTTGAGTTATTTCAGGCATTCTAACTTGTTTGTAATGCTGGACTGAGCAGTGATGGGATTGGCAACACTCTGCTTGGACTTCGGTAAGAACCCAGAACCGGAACCAGGGCGGTGCCGACGAACAGATGGCAAAAAGTGGCGGTGCTGGAGAAATGCTATCCCAAATGAGAAATACTGTGAACGCCATATGCACCGCGGTCGCAAGCGTCCTGTACAGCTTGTTGTTGAGGATGATGAGCCTGATTCTGCATCAGGGTCAAAATCTGCGTCTGGCAAGGCCACCGAAGGTGGCAAGAAGACTGATGACAAGAGCTCAAGTAGCAAGAAGCTTGCAGTGGCAGCACCAGCTGCTGTGGAGTCTACATGATTGATGCAGCATTTAGGGGCTGCAAAAAGAGCATAACTGTGCTGGAAATTAGAATTTGCTTCTTATTGTAATCCTCGAAAGACTGTAGTCTGGTCTAGCAACCTCATTAAGCAAGAAAAATCTCTGTGGAAAGAAGCCACAAAAACTCTCGATTAGCTGTCACTGAAATTTTCAGTTTAGGTGTATAGTTTGATTTAGCTTTGCCGTGCCTTCGGCCTTCCGGCGATGCAGCATGATTGGATAAATCCTCCCTGACTGACAATATCGCATTGTGACTCGAGAAGCCGATGGAAGAATCTGCGAGACTAGATACTAAGCTATTTGATGTGTACCTTTTATGGCCTGCACAATTGTGTGATTTGTCTGTTGCATAACAAATGGAAGATCCATAATTTT

>PeGRF12
CCATTTAATGCCCTCCAGGATTCAAGAAGCTACTAGCCATTTTGCTTCAGGCCGTCCTGCCTAACTGTCCTGCAGGCAGATGCTGCTGAGCTGAACTCCTGTGGCCTTCTTGAAGGATGTCAATGGCGCCCCCTCCCCATGGCTGCTTCTTTCTTGGATCAGGCAGCCCTTCCGGCGGCCAGATGCTGAGCTTCTCCTCCAGCTACAGCAACAATGCAGGTGAGGATCGGAATCAGATCTCTTCCAGACAAAGAAAACCAAGTGTTGCCTTGCTGTTGTGATTTTCTTTTGTTTCTTGTTCTGGTGAAGGGACTGTTGCATCTGTCATCTGTGGGGTGGGTGGGTGGTGTTGCATTGGTGTGTGGAGGTCTGGTCTGGTGGCCTCCTTGATTCAGCTAGCTGATTGGTTGCTTGCCCCCTCCCCATGGGCATCTTGCAAAAAGACCACTGGTTTTGGGGTCTTGTCAAGAGCAAAAGGAGGGGCTGTTCCCCCCGTCCTTTTGCTTTTGCATTGGCACTCCAGAGTCCAGAGATGTGACTTGTCTCCGTAGATGCAGATCTTTTTTCTTGGAGATGGCTCACTCTCTTTTCCACCTTCTCTCACCTAAGGTAAAGAGAGGAGGAGAGGTAGCTCAGGAATAGGCATTATATTGAGCTAGCACTAGCTTGTGTAGCTGTGTCTATCAGCTCAAGCGCCTAGCTAGATGCTGTTGTTTCCTTAAATCTTGCATGTCAGGAGCCATGCTCTTGTGCATCTTTTCCCTGATCCTATTTGCTTTGCATCGGATTGTTCTTTATCCCATTTTGCTGGTGTTGTGGTGCAGGATTGGATTGTGGCAGCTCAGATGTAACAAGCATGCAGGGGGTTTTGGCAAGGGTTAGGGGGCCGTTCACCCCAACGCAATGGATGGAGCTGGAGCACCAGGCGCTGATCTACAAGCACATCGTTGTGAATGCGCCGGTGCCGGCCGGCTTGCTCCTCCCTATAAGAAGAAGCCTCCATGCCACTGTGTTCCCACATTTCTCTTCTGGTGGCACCCTTGGTTCCAGCTCTTGTAAGCCTTTCTTTGATTTGTTTTGGTTGGTCCAATGAGATATCCATTTTTAAATGCAAGAAAAGCAATGGTACATTGGGATTCTGTTGTGGTTTAGCATTTCTGTTTTGTCTTTTGAGGGAAAGGTGGTTTTGTAAACTATGATTAGCTTGTTGGGGATTGCCATTAGTTTATTCAGGAATCCTTTTTATATCCTGCAAAGGCTTTGGATGTTGGATACTTGGATCTGAAAAACCAGAGAAACGTTGGAGATTAAATAAAGAACATGTTATATTTTAGTATACTTTCAATGCTGATGTATTATGTGTTGTTTATGGAGGTGTGCAAATGCAAATGTGACAATAGGGTCCTTGATTTTGCAGTGGGATGGGGAACGTTTCAGCTGGGCTATTCTGGGAGTGCTGACCCTGAGCCAGGGAGGTGCCGTCGAACAGATGGCAAGAAATGGCGGTGCTCGAGAGATGCAGTTGTCGACCAGAAGTACTGCGAGCGACACATAAATCGGGGCCGCCACCGTTCAAGAAAGCATGTGGAAGGCCGCTCTAGCCATGCTACAAAAGCAATGCTTGGTATCGCACAACCAGCCTTGGGTGTTTCTAGTGGCAAATCATCAGGCAGCCAAGCCATGGCACAACAGCCGATTAAAACCATGGCAACAAATTTCACTGATCCTAGTCCAACGCAGTTTGACAGGTGAAGTTGTCTCGTCTTACATGGGTTTAATCGTTCTGCTTTGTTAATAGTAATGGCATCTTTGCTTGATACCCAATACTAGTTAGTGTAATTGTATCATTTCAGAACAGTACATTTGTCTTGTATCCAGTTCTTCGCCTCAACTCAAGTATGGTTTTGCATCATGCCTCCTGTCCTGGATGGGGCATGTTAAGCTTTCCACTATAGTCACTTCGGTTTTTCTCATTAGGTCAGTTTAATACATGTGTTACATTTAGTCACCAGGTTGGTAACACCATTCATGACCTCCCTTTGTCTATCCCCCTATAGTATTTTTCACTGTAATTCTAGGAGCACCTTCTTGAACACTTCTGCTTATGTTTTAGCATACACGTTCATTCAGTCTTGAATATTGATACATATAAAGGCAATGGAAACACAATAGTGCTCAGGTCAGGTCATTGGTAATAATGGACTTGTACTGAGCCAGAGTTTTTTCCATTTCCCAATAAATACTCCAATGAAGATCATCACCATTATCCTTTTATCTGGTAATGTGACATCAAACAAAACCTACGGATGTATACATTACTTTAAAAAATCTGTGTTTTCCATTGCTTGTGTTAATTTTAGAGCTTAAGGCACTTTTGTTAGGGTGGTTACATTTGTTTTCACAAAAGTAAACAGTGCACTGACAGAAACATGAAAGTTGAACAAAGATGTAGATGATGACATTCTGTTAAAACTGATGGATATTGATAGAATATTGAATAACTAGTGATTAATGAATTTTGTAGGCTAATGCTGAAAGATTTTCTTGGAGCCTATGTTTGAACAAGATATCCCTTTGGAACAATGCCTTATAAATTCATACTTTTGCTATTTTATATGTGAAAGCACTCTTTTTTGTCTTGACCATTGTTTCAAATCAGTAGTCATATTCATGCCCAATGCAAACACAGCTGCTAGATGGTTCTTGATCTGGCAAGAAATGGGCACCAAAAGTGATACTGTAATAATCACTGTAACCACATGTACGAATAATCATATTATTTTAGGAATTTGCACCATGTCTGTGGCCAACAAAATATGATTCATTCTAATATGAATGGAACATAATACTAACACCTGACTTCCCACCATTTTTACTTTGTTGACTGCAAAGTAATTTAATTTTTTGAGTGGAGCAAAGCAAGTCTTTGCTTTACTATATTACCAGTGTGCAGTTAAGGAGAGAAACATTTCTGTATTTTTTTGTTGTAAAATATTTGACTGATCAATTTATGTGAAATCATAATTAATTAATACATTGTAGCTGCTCTAGTTTATCATGATTTCTCAACGTTTTTTTTTTCTAAAACAGATGGTTTTTGTTTTGCAGGATGTTACTGGATAAAGGAAATATATTTGATCATGCCCAAGATTCTACTAACCAGCAATATTTACAAGGCATGTTCAAGAACACAAAAGGCCCCAATCCATCTGGGGAAACATCTTCACAAGCAGACTATGCAATAATCTCCACCGGTTCTCTCATGAACGCGCCACGATCTGAGAATGCCAACTTAAACCCCCAGCGATCGCACAGCAAGCAGGCACAACCAAATCCGGTCCATCATCTCTTTGGCAAAGAGATACAACCTGATGATATCCAGTTGTCGATATCCATTCCCATGGATAACTCCAACTTATCCAATAATTACGATAAGGCTCATATTGGCCTTGGGGTAGGTAGTTCATCAAATGAAGGAAACAGTGCGCGGGCAAGTTGGATACCAGTCTCCTGGGAAACATCCAGTGGTGGACCTCTGGGCGAGTTCTTCACCAACACGAGTAACAAGCCAGACGACAAAAATAAAAGTTGCCCCTCGCCTTCTTTGATCCTCTTAGCTGACGGATGCACAACGAGCCCACAGTTGCATTCGCCAACCGGAGTCCTACAAATGACTAACTTCAGTTCAGTGTCCAGCAGCACAGTGAGTAGCCCTGGCAGCCTCTGCAATGGCTTGCTGGCTGCGAGCCTGGTAAATCCTCAGACTGTCCAAACACTGTGACTCATCGGACTGATCATGGCGGACAGATATCTACTGTTATGCTTGTCTCAAGGGCTCCTGATCTTATCTTCCTAGCTGTTGTCTTATTTTCTTGGTTTCTTGCTTAGAGTTCCCTCCCTTTCTTTAAGCGGTCGAGATTGTACTTGTTGTATGCCGATTGTTTCATGAGGAATTTGTTGGGTGATCTCATTTCTGATTGAGTTTTCATAACGTTGTTGTGGCAATTCACCAGGTTCTCCTCATTGTGCTGACTGAAACAACATATTTGGTATACCACTACATTGTAACTTTGTTCGTAGGCCCTTTTCCCTTTGGATTTCACAACTCAGCTTTAGTTCACTGCAGATCAATAGTTCTATGATGCGGACGTATAAGCGAAAGCTTACGCCTCGCTCATCGTCGCGCTGCTTGACCGTCGTCGGAACTGGCACTGAAATCATGCACCTGGCGACCTCCTGCAGTGTGCTGAATGAATCCCTGAAGGCCTGAGCAAGGGAATAGGGACTAAAAGCATCTTTCCAGTTAGCTGCAGGCACCAAGGTTCTTTCCAAGCATTTTTCCAGCTGTGTGCTCTCATTGAGAGGTTCCATGCAACACAACACTTGACCATCTCCAGAGAAAGCTACAAGTAACCAAGTACTCTCTCATCCTTTTCCTCACCTAGCACTATTCTCAAAGCAGTATTTTTTCCTTCCTCTAATCATCATCCTCTTTTGGTATGATAGCATGCCATGCTGCATGCACACAGGCTTGGGAGGGAAATGGATGTGATTGGTGCCACAGGACAGGTGCTAGTGGACTTCACTGTGGTCAGCTCAGTTGTAAGCTGCAGCAGCTGCTGCTTGCAGGTTGGAGTCTTTGGGCAGGTATGGCCATGATGTGCTGCACTTCACGTGGATTGTTACTCGATAAAATCTCATTTTGTCAAATAATAGCCCACAATCAAAGATTACGGATAAATAGTTAGGACTATCTTTATCTCGTACCTAACAGCATTAGAGCTGGAGCCCTCCGTCATTCGTCATTTCTAAACAAGGAAATTAAAAGCAAGAGTGGGTACTTTCGTGCTCAGCAAGTCGAGCATTATAAAAGATGCATGCAATAATAATAATCATCATCATCCAAGTTTTAGGGTTTTTATAAAACAGATTTTTAGGAAAGATCATTTAAAATTCTACTTCACCTGCACCATGAGATAGAGCCACCGATAGGCCCCGTAGCCTCAAATTCAGGAGACAAACATGAATCACGTTTTAAAACTCTACGCAGCTTATATCACTTTACCCATGCTTGAACCTTGATTGCCATCTTTTGCAATTCCTTTGATGCGAGTCTGGTCAGGACACTGAGCGTACTCCTCGATGACTTATTCCAAAGGAACGACTTATATGGTTATTTTACAAAAAGAAACTATTGCAATTGAATATGAATAATAGATTGAAAGTGTAAGTTAAAACAATAGTAATAATAAGTAAAAAGAGTTTTCACAAAGTTCACAAAGCTTAATCTAGTTCTTTCACACAGCTTCCCTCCCACATTGTTTTTATAAAATATATCCTTCGGGTAAATCACCGAGCATGTCTATGACTGAGGACACGGCTATTTGAATATGTTATTAACACTCTGCAGATGTTGTATAGCTTTACCCACAAGATACGATCACTATATCAGA

>PeGRF13
GAAACGAACAAGGCGAACACCGAAAGCTCCAAATGGCCGAGGAGAAAGAAGCCGACTCGCCGCAGCCACCGTCCAAGCTCCCCCGCCTCTCCTGCGCCGACCCGAATGCCGGTACGTGCAAGCACCAGGAAGTCAGAGCAACAAGTGATTTGTGTCCTGGCCTGGTCGGGTTGGTGCAAGTTTGTTGTTCATTAGTCTGGTGGGTTGTCTTCTTGTAGGAGCGGTAACCATGGCGGCCTCGTCGCCGCTGGTTCTTGGGCTGGGCTTGGGGCTCGGCGGCAACAGCTGCAGCGAGCGTGGCGTGGAAGCACCGGCGGCGCATAAGGCGACGGCGCCGTCGGGGCTGACGTTCATGCAGCAGCAGGAGCTGGAGCACCAGGTGCTCATCTACCGCTACTTCGCCGTGGGCGCGCCCGTGCCGGTGCACCTCGTGCTCCCCATCTGGAAGAGCGTCGCCGCCTCCTCCTTCGGTCCCCACCGCTTCCCCTCCCGTACGTGCCAAGACTGTAGCAAGTAATTTGTCATTGCGTTTCAGTCATAAGTGTCGATAGATCTTACTGGATGAGTTGTTATTTTGAGTGGCAGTGATGGGACTGGGGAGCCTGTGCTTCGACTACCGGAGCAGCATGGAGCCGGAGCCGGGGCGATGCCGCCGCACTGACGGCAAGAAGTGGCGGTGCTCCCGTGACGTGGTGCCGGGGCACAAGTACTGCGAGCGGCACGTCCACCGCGGTCGCGGCCGTTCAAGAAAGCCTGTGGAAGCCTCCGCGGCCACCACCCCGGCGCCCAACGGCGGCGGCAGCAGCATCAGCGCGTCGCCGCGCGGTCTCGGCTTCTCCCCGACCAGCGTCCTCCTCGCCCACAGCACCGCGCGCGCCACCTGAGCGCTCCTTGTCCCTTATCCCCACCGCTTGCGTATGTCTCGGCGTATGGGACGAGGGAACGAAATCCGCAGGGATTATGTCATGTCCTGTAACTTTTTCTTCGCAACTTTCAAACCAATTTGCCGAGTTCGATGGCATGCGTAATGCATTTGCTACTTGTGTACTG

>PeGRF14
CAATAAAGGCGCGCGCACAAGCGAAGCAAAGCACATTAAAGAGCCCAGCCCGCGGGGAAGCTCATTAAAGAGAGCGGACGGCCGGGGGGAAGCAGCGGCGCCTTGTGTCATTGTGTGTGCTAGCGAGACACAGCGCGAGCGAGCTCGAGAGAGAGATGGCGATGCCGTATGCCTCTCTTTCCCCGGCAGCTGACCACCGCTCCTCCCCCGCAGCCGCCACCGCCTCCCTCCCCTTCCGCCGCTCCTCCCCGCTCTCCGCGTAAGCGACCGACCACCCATTGTGTATCCATTTCACTCGGTTCTTGGCCCTTTGTCTTTGGTTCTTGCAAGTTGTTGCTTTGTATGTGACGTTGCGAGATGTGTGTGCGGGTGCAGGGGTAATGGAGGCGGCGGGCTGGCGGAGGACGCCCATATGAACGGGAGGTGGGCGGCGAGGCCGGCGCCGTTCACGGCGGCGCAGTACGAGGAGCTGGAGCAGCAGGCGCTCATATACAAGTACCTGGTGGCCGGCGTGCCTGTCCCGCCGGATCTCGTGCTTCCCATCCGCCGCGGCATCGACTCCCTCGCCGCCCGCTTCTACAACCACCCCGCCCGTACGTCTCCTCCCCCCTTCTTTGGGGTTATCATTACCGCATTGCTTTCGGATGCTTGTTTAGGAGTTCTGGGCTAATTTGTCACCTTTTTTTATATATATATTTGTAATGGCAAAAGTAGTCCTAGTTTACACGGAAATGCAAAAATGGTACATGGCGGATATCTACCATGCTTCTAGTCCACGGAAACTACCTGCAGCGCTTTGGTATCCACGATAGCCAGTGCGCATGTTATTCTACCTCGAACTAGAGCGTGGCAGGTGGCTTTTGCGAACTAAGACCGTGATAGAGAAAAGTGTCGTCTGTTTTATCTACTACGGTGTAATTTTTGTTATTTCGGACCTAAGACTATTTTGGCTATTTGTTAAAAAAACGCTAAATGGGCAAAAAAAATCGCTTATTTAGTGGCCGGCTTCTTTGTTTATTCCGATCAGGCGAACTTTGCCACCATTTGTTAATTGCCTCCGGTCATTTGTTTATCCGGCATGCGCGACTAAGAAACGCGCGCGTGTTTCATGTTATCCCCGGATTTTGTACCGGAAAGTCTGGGTCTTTTTTAATCAAAACTCTGCTCTCTTCAAGATTTAGCACATGATTTGAAGGACTTGCCCTTCATTTTTCTATTTGATTCCAGGACTTGCTCGTGTCCAAGCAACAGGCCTGGTTATTAGTGTGTCCGTGGCTTATTAGCCACTTCTTTGTTTTCTTTTTGAGGTTTAATAAATGGTTAGGTTGGAAGCAAGCAAATCCATTGAATGAGACAGCTCCTCCCTTGCTCACCACTTTTGTGCGATTGCTAAGAGTAGGCAACTTGATCTTTCATCTGCGTCGGATGTGTCCAGTGCCAAATACGAATCCTTCTGGAAACTACTTCGCCCAAATGCATACAAATAGATACCAACAAACGCATAAATGGATAGCACCGTGGTTGATCTGCTCCATGCGTTTTGTGCAGTTGGGTATGGGTCGTACTTTGGCAAGAGGCTGGATCCAGAGCCGGGCCGGTGCCGGCGTACGGACGGCAAGAAGTGGCGGTGCTCCAAGGAGGCCGCCCCAGACTCTAAGTACTGCGAGCGCCACATGCACCGCGGCCGCAGCCGTTCAAGAAAGCCTGTGGAAACGCAGCTCGTCCCCCAGTCCCAACCGCCGCGCCGCCCCTCGCCGCCGCCGCCACCAACGGCAGCAACTTCCAGAACCATTCCCTTTACCCAGCCATTGCCGGAAGCAATGGTGGTGGTGGAGGCGGGGGCACCAACGTGTTCAGCTCCTTCGCCTCGGCGCTGGGGTCTTCTCAGCTGCACATGGACAATGCTGCCACTTATGCAGCTGTTGGTGGTGGAACAGGCAAAGATCTCAGGTGACTGTTCATCTCCTTTTCTCCATTGCCATATTGTTTGTTTAACAGCGTTATGCTTCTAAGTGATTGGTGTCAGATGGATGCAGTGCAGAGATGCCTATTTATTTGTGATCGTCTAATTACTGTGTCCCATTTTGTTTTGCATCAGTGGCAATCAAACCAAAACCAGTAGTGCATGCCCAGTACTTTGCTGCTGCCACGCGCAATATGCCTGATCTATTACTGAAACTGTACTCTCTCTGCGCTGCAGCAAATTATGTGTTGTGCTTAGGCCTTTAGATTTCTGCTCAGGTGCAACTGCGGTGCAGGCTCTTACTTGGCTTTGGCGCAGGCTAAGTTCGAAACACGTACTGTCCATAAAGATGATACTACATATTTGTGTTCTGTGCTCGCAGTGCTAGTGCCTGCTGCTTGCTGATCCTGGCCTCCCTTGGCATTTACTCAACTTCTTTATCCTTCTACATAGTCCAGTTGTTTCTGCTGACTCTTCTTCAGGGATGCAGACAATAATTTGGCTCCTGTAAATTACTTTGTCTCTGAAGAACTCTTACCGGTCACCACTATCCCTGACACATCTGAAGTGGCCAGCATGATGCTGGAAGCCCCTCTATTTTCACCCATACCAATGATTCCTTTCTATCACTGCAAATCCTTAGATTTAGCTTCACTGAATCTCTTATTGTAACCTTACCTGCNNNNNNNNNNCTCTGCGCTGCAGCAAATTATGTGTTGTGCTTAGGCCTTTAGATTTCTGCTCAGGTGCAACTGCGGTGCAGGCTCTTACTTGGCTTTGGCGCAGGCTAAGTTCGAAACACGTACTGTCCATAAAGATGATACTACATATTTGTGTTCTGTGCTCGCAGTGCTAGTGCCTGCTGCTTGCTGATCCTGGCCTCCCTTGGCATTTACTCAACTTCTTTATCCTTCTACATAGTCCAGTTGTTTCTGCTGACTCTTCTTCAGGGATGCAGACAATAATTTGGCTCCTGTAANNNNNNNNNNNNNNNNNNNNNNNNNNNNNNNNNNNNNNNNNNNNNNNNNNNNNNNNNNNNNNNNNNNNNNNNNNNNNNNNNNCTCTATTTTCACCCATACCAATGATTCCTTTCTATCACTGCAAATCCTTAGATTTAGCTTCACTGAATCTCTTATTGTAACCTTACCTGCTTATCCACTTTGCCGAATGCATAATTCTGTCATGCTTGATTGTGTCGATTCTGTTTAGCTTCTCAATTAATTGGTCACCTTCATGTTTGTGGTTGTTTCTTTTCTGTTTTATTGCTACCAATTGTCATTTATGTACTACTGAGCTGTAGGTGTGCACGGTTCTTTGATATTATTATTGACGAAAATGTGTTCTGTTTTTACTGATAATACATAGTATTTCCTGTGTCATGATTTACCTGTAACTACAAATTGTACTATATGTGAATACTTTAACCACGATTCTTCGGTTGCTTACAATGCAATCGTGTTAAATATGTTTGTATCTGTGTGGGCCTGTGGGGTGATTGAATAACTAAACGAAAAGGGCATGAAAATGGTACTTTCAATTTCTTCTGAATGCAATGATAGTGTTTAGGACCCTATTTAAATGTGCCTATTGGATTCTGTTGAACACCTATATCTTGTTTCGACAGATACGATGATTCATTCCATTCTCAAAACGGTTTTGGAATACTAGCTCTGAACAACTGTACCTTATGTTGTGTTAAAGATTCTTCTGTCCTTTCATCCTTATAAAAGTGCACTAGGCATTGTCATAAAAAAAATGCGTTGTTCAATAGAACATGTTGATGTACAGACCGAGGAGTATTAACTTAAAAGGATTGCTAATAATTTATTTGTGTGTTCTTTTGTTCTTTTATGCGTATTCCGTACTAATTTTGTGGTGTTGACTGTACGTTATGAAATTCAGGTATGCTGCTTATGGAATAAGATCTTTGGCGGATGAGCACAGCCAGCTCATTACAGAAGCTATTAACACGTCTATTGAAAACCCATGGCGCCTGCTTCCATCTCAAAACTCTTCATTTCCCCTTTCGAGCTACCCTCAGCTTGGAGCACTGAGTGACCTGGGTCAGAACACTGTCAACTCGCTTCCAAAGGTCGAGCGGCAGCCACTTTCCTTCTTCGGGACCGACTTTGGCACCGTCGACTCTGTGAAGCATGAGAACCAAACGCTGCGGCCCTTCTTCGATGAGTGGCCAAAGGCAAGGGACTCATGGTCAGATCTGGCTGATGAGAATGCTAACCTTGCCTCATTCTCAGCCACCCAACTGTCCATTTCCATACCGATGGCGTCCTCTGACTTCTCCGTTGCCAGCTCCCGGTCGCCTAACGGTATGTTGCCCCAAACAAACGCGTGAATGTCACTTTTATGCCCGCATCTTTTAAGATTACTGATGAAAACGCCATCTGCTCTCTGCAGGTGACTGAATGTTGTTGTATGGATTATTCTGCCGCCTGTGTGCCAAGTACTATTTTGGTTGCTGGTGTGTTCTGAGTTCTTCTGGCCCTCGCCCCCACCGTGCGGTAGCAGCAAAACACACTATATGCTTCTGTATATCAGTCTTTGCCGTGGCAGATTTGATAAAACAGATCGACCCCATATATAGTCGCCTCCTGTGGATGGAGGGGCATGACATCGTTTTCGTTGACGTTCAAATCTTATGTGCGCTATTAATCAATTACATCTTGCATGTTGAAATCTGCTTGCAATATATTTCTTCGTCAGTAACAGTGCACCAACCAACGTGACGATAGTCCATGAAAACTATCGTGCCATTGTCCTACTAACCAGTTCCTTTTCGTAAGTGGAGGCTTGCTTGCAGTTGCAGGTAGATAATTCCTCCTCCCCGAATGAGCCAACTAGCAGTACACAAACGAGATGCCCCTGGCTCCTTTTTGCCAAACATGATCGGGCAGCAGGATCCGCTCCTTTGTCACCTGGAGCCCGTGACAAGTAATGTTCGTTACCCGAGTTCCCCACGCCATCCTTTTAACAAACAAGCTAGGCACCTGCCCGCATGTTATGGGCTCCACCCATAGTTATCGATTCCATTCCGGAGACTATTCCGGTTTACCTCTTAGTATGGAATACACTAGTACCGGTTTATTCCGGCGTACTGTTCTAGATTTTATTACTATATATATGTGTGTGTGTAATTATATGCACACAGAATTTCACTTGGAATCCCACTTCAAATGCATAACCATAGA

>PeGRF15
AGAGAGAGAGCGGAGGAGAGGGGAGAAGAGACGTTGGGCCCTGTTGCCAGTTCAATTGGCGACAGAAACCTGCCTGCACTGTTCTAATTGGCGACATGGATACTGTCGTCAATTGGAATGGTGACAGGAGAATTTCGCCATTCCAAATGGCGATAGACACATATTTTTGTAATTTGTTTCAATTATTTTTTTGTAATTATCTTTTAAATTAATATTATTTAAAAAAATCGATTAGCAAGTGCTAGGCTGGTTGGGTGTGTGGCAGAGGAGAAAGAAACGATGACCGCAGGAGTGGTTGGTACAGCTAGCTAGAGCAAGGCATAGCTGACGGCTCCAAGGGCAGGCGGCCAAGAATGTGGGGGGTGGCGATTAGTCCTAGGCCGTTGCCCCATAGTCCCTCTTATGGCCGGCCCCTCTCTTGGGCCGAGTCGTCGTGAGGCGAAGGTCCAAGTCTCTCTCAAATTTTTGAAATTCTCCTTTTTAATTCATTTAATTCCCTCTCTAATTTAATTGAACTCTTTAGTGTAAATCTGGATATTGCAATCATCTTTTCCCTTCTATTTCGTATAAACAAGCATTCCTATATTTAAGAGGAAACACGACCCTTTTATGCCATTACTTTTTATAATATACGATATAGTATCACTGCCTAAACATCCGGCATTTGCAGCATGTTAATAGAACCAGGGTTTTTAATATTGGTTCAAAAAAAATACCGGGGCTGGCCGATAGATCCGAGAGAGCTGATAATCGGAAAATTTCGGCCGAAATTTTCAAATTTTTTTTGAATTTTTCGAATTTTAAATTAAAAAAAAATCGGACAACATTCATCAACTGAGCTAGTTAGCAAGATGTTCATATAGACTATTGATTCGAATGGATTCGTGTATATGTAAAAAAAAAATCAAATTCGGACAAAATTCAATCAAATTCGATTTTTTTTTTGGATAAAATTCATCCAAACCGGCCAAACTCGGAACCGGTAGGGGGGGGGGGCGGATAGCTCCGAGAAAGCCGATAATCGGACCGATTTTCGGCGATTTTTGAATCCCTGAATAGAACTAATGCAAGAGTGCAACCTCCAAAAGTCTAAACTTTGTTTCTTCAAGAGCCTACCCCATTTCCATGCGAAGGCCAATACTTATACCCAAGGGTGCACATAACAATTTGAGCCCTCCCGACACCTACACCTGAGACACCACTGCCCCCATCTTTTTCCCAAACTGCACGCCCCTCTCCTCCTCCTTCCTTCCCCACCCCCGTCAAAGCGAGAGCTCCGCATCACTGGCCTTTCCCTTCCCCTCCGATCCAATCCCAAAGATACCCTTTCTCGCGCCGTCCTTTCCCAAGCATGGCGGCGGAGGGGGAGGCCAAGAAGGATACGAACCCGCCGGGGGGCGGCGGTGATAACCCCAAGGAGGCGGCGGAGGAAGCGACGCAGGAGGCCGGAGGGCAGGAAGCCGGCCAAGAACAGGAGGAGGAGGAGGGGGAGAAGGCAGATCGAGAGGGGAAGGACGGCGACGCGGGAAAGGAGGAGGAGAAGGAAGAGAACGCGTGTAAAGATCTGGTCCTGGTCGAGGATCCAGAGGAAGGTACTTACTTCTCTTGCAGATTCTTGGTCGCATGCAAGAACTTATGTGTATTCTGTCCATGGATAACCATGCAAGAAAGATTTCTATGCTGTTATTGTTGGTAGTGTTCAGCTGTGAGATGCATGAATATAGTAGTAGTTCTATAACGTCTTTGCCTAGGAGTAGTTGCAGGACAAACAGAATAGCAGGTTCCGGTTGTTCCTAGTTTGTACTTAACAATCAATTGTGCAAATGCTTTGTTTCGTTTCTCAAGAAGGAAATTATTTGTTCAGCTTCTCCACACTGTGTGTGGTTTGTTTGCTGCAGATTTAAGATTGTTTTTGTTTCTTGCTAGTTATAAGGGGATTTAGGGTACAATTTTTTTTTCATTTCTGGTTGTATGAATAGTTTTGTTCTGTTGCTAAGAACGCATGCAAGGCACAAAGATTGATAAGACTCCTGTGCAAATCTAATTATTTTGTTGTATTTATTCAAAGGTTCAAGCAAGTGTTTCGTTTGTTTTGTTCTTACCCCTTTACTAGGTCTGTTTGACTTGTAACCCTGAAGAAAACCGTAGGTATTTCTTCCTTTTTTTTCCTCTTTCCCCTTTGTTGTTATGCTAGTTTCCTTAATACTGACCATGTAATAAACATTAGATTTGGGGTATATTGTTGCTTTGCTGTCTTTGTTTTGTCAGTATTTACAAGGTCAAGCTGTGCTTACTGTTCAGTAGACTTAAGACTTAAGTACTCATGCGTGCATCTACGAATTTCAGGGCTTATATTTGTTTGCCACAAACGTAGTTCTTAGCTGAGCGCCATTGAAAAGTTTGTATTTGTTTGGTTGGCAGCCGCAGCATCAGCAGCACTTCAGGAAGAAATGAAAGCGCTTGTGGCATCAGTCCCTGTTGGTGCAGGGGCGGCATTCACTGCGATGCAGCTGCAGGAGCTAGAGCAGCAGTCTCGGGTCTACCAGTATATGGCTGCCCGTGTTCCTGTGCCTACCCATCTTGTCTTCCCCATCTGGAAAAGTGTTACCGGTGCATCCTCTGAAGGCGCCCAGAAGTACCCTACTTGTATGCCCTTCTAACCTGTGCCATCATCTATATGTTTCTCACGTGAAAATTTGTTGCATCCTTCGGTAGATTTCACCAAGCATTTCAAAAAATATGCATGTTAGTTGTTTGCATTATGTAGTGCAGTACTATTAGCTCCTTAATGTCATCTCAAGTTCATAGTTTTATAGCAAAGCAGAATTTCCCACAACATGCAATTTGATGCATCTAGTAATATTAAGGGATGATGGGAAAAAAAACTCAATTGAACCAAACTTTCGCAACATCATGTTAAACACATAAAAGTTGGAAATTCTTCCATGTGTATTGTTTAGATTTATTTGAGGCATTCTAACTTGTCTTTATGCTGAACTGAGCAGTGATGGGATTGGCAACACTCTGCTTGGACTTTGGTAAGAACCCAGAACCAGAACCAGGGAGGTGCCGACGAACAGATGGCAAAAAGTGGCGGTGCTGGAGAAATGCTATCCCAAATGAGAAATACTGTCAACGCCATATGCATCGTGGTCGCAAGCGTCCCGTACAGCTTGTTGTTGAGGATGATGAGCCTGATTCTGCATCAGGGTCAAAATCTGCATCTGGCAAGGCCACCGAAGGTGGCAAGAAGACCGATGACAAGAGCTCAAGTAGCAAGAAGCTTGCAGTGGCAGCACCAGCTGCTGTGGAGTCTACATGATTGATGCAGCATTTAGGAGCTGCAAAAAGAGCATAACTGTGCTGGCAATTAGAGTTCGCTTCTTATTGTAATCCTCGAAAGACTGTAGTCTGGTCTAGCTATAACCTCATTAAGCTAGAAAATTGTCCATGGAAACAAGCCACAAAAACTTTCATTTAGCTGTCACTGAAATTTTCAGTTTAGGTGTATAGTTTGATTTAGCTTTTCCAGGCCTTCAGGCAATGCAGCATGATTGGATAAATCCTCCCTGACTGACATTATCGCGTTGTGACTCGAGAAGCCGACAGAAGGATCTGCGAGAGTAGATACTAAGCTATTTGATGTGCATCTTTATGGCCTGCAGAATTGTGTGATTTGTCAGTTGCATAACAAATGGAAGATCCATAATTTTATCCACTATGGAGATTCAATTACCTACCAGAATGTCTGAGATTCATTATGATCTTGGTTATAGTAACTTATAACAATCTGGGTTGTAATGTTAAAGATATTGAATGCTTCTGAGGTTTGATGGTGTGCACTGATTATACTCTCTGAATGTGGAGATGGATATTACTATTAGAGATTTCAGGTTGGATTGGATACTTCCAGTGTTTAATTTAATGTGCATGCATCAGTGGTATGTAAAACATCCAACACTGGAACAAAGTCTGGATACCAAACTAAACAAGGGTAGCAAATTCTTTGGATTTCAGTTTGCATGGTTGAATCCTTTGTACGCTTTTTGTCATTATCCACGGTGCATTTAATTGGAAGATTCAAAAGTTTCTGAACATTCGTTTGAATCATATGAACAGTTTTAAGCCTTTCAGGTACTGTATCGATTGAGTAGATTGTGTGCTGACATGCCAGTTAGATGGGTGAAGAGGCAGTGAGGTTCTGTGATAGCATCCTTTTAATTGACCTCTGTGATTGCCAAAGTTAAACCTGTAAATCTGCTTTGTTTGGAGCCTTGGAGGTGATATAGAATTAA

>PeGRF16
CTATAAAAAGACCTAGATGTATAGCAAAGCTCTGTCATCTGTTTGGGAAAACATTCACTTGCAAAGATACAAGGGTTACTTATTTGGGGTACTTACATGGTTATTAAATGTGTACGTACCACCATGTAGTTTTGGATCTGCTCTAGTCCTCAAGTAATTGCTCCAATTAATTTTCCTAGAAAAAGCTAGCTATTGTGGAATAGTACAACAGCAAACCCTTTCCTTAAGTTTGAAACAAGTAGTACATTTCACACCCATAGTTTGCCAAAAACCAGTATAATATAGGAGTATTTCAAAGAGTAGGGCCGTAGGGCCAATCAGTTGGATCATATCGAGGAATTGGCCGTATTGGCACGGTTTGCGATCGTATTTGCAGAAATGGCACTCGTCGTATGGTATTTGTAGAAATAACGTCTCCACCGTACAGTCACCGCGCGGTCATCACCAATGAGCCGACACGTTAGTGCTGCCGCACGGTAGAAATGGCACTCGTCGTATGGTATTTGTAGAAATAACGTCTCCACCGTATAGTCACCGCGCGGTCATCACCAATGAGCCGACACGTTAGTGCTGCCGCACGGCCACCGTGCGGTGGAGTCCTTGCCGCACGGCCACCTTGTGGTGGAGTGGCTGCCGCACGGGTGCCGTGCAGATTCTCTCTCCTCTAGAATAGTGATGTTTGTTGGAATTTTTAAATATAGAAAATGAGCTAAAAAAATATGTTTTTTTGTGGAGCCTCCCGAAAAACCTTAAAAATCATAATTTTTGGAACACATTTTCTATATTTAGAAATTCCTACAAACAATATATTTAAATGAAATTGCAAGAAAAATTCAGAACGAATAAAATTATAAAAAAAATTACACAAACAAGTACACTGTGTCGTGAGGCTCCACAAAAAATTTCATAATTGTTTGAGCTCATTTGTTATATTTTAAAATTACTACAAACAACACTATTCTGAAGGAGAGATAATCCGCACGGCCGTCGTGCGGGAACGCCNNNNNNNNNNNNNNNNNNNNNNNNNNNNNNNNNNNNNNNNNNNNNNNNNNNNNNNNNNTAACCGTGCGACAGCCACTCCACCGCACGGTGGCCAGGCGGCAAGAACTCCACCGTACGATGGCCGTGCGGCAGCGCTAATGTGTCGGCTTGTTGGTGACGACTGTGCGGTGGAGACGTCATTTCTACAAATACCACATGACGAATGTTATTTCTGCAAATACGATCGCAACCGTGCGAATACCGCTAGTTCCTCGATCATATCTAAGGGTATAGAAGGGTGGAATAACTCATCAGGGTGTAGAAGTGTAGAACTCATAACTAGCCGCCACCGTCAGTACTCGCTGGTCATAAAAGTATTGAACTTCAAAACACACACACACACACACACACACACACACACACACACACATATATATATATATATATATATATATATATATATATATATANNNNNNNNNNNNNNNNNNNNNNNNNNNNNNNNNNNNNNNNNNNNNNNNNNNNNNNNNNNNNNNNNNNNNNNNNNNNNNNNNNNNNNNNNNNNNNNNNNNNNNNNNNNNNNNNNNNNNNNNNNNNNNNNNNNNNNNNNNNNNNNNNNNNNNNNNNNNNNNNNNNNNNNNNNNNNNNNNNNNNNNCACCCCCTCATCCATACTTCTCTTCCCCCTCATCTGCATCCCAAATGTTTGCTGAGTTCTCTGCTGCCATGGAGCTTGGAGAAGTGCTGGACTTGCAAGGCCTCACAATGCCACCCCCCAAGGAGAGTGATCTGAATCTCATGAAGAGATCCAACATCACCCAGGCTGCCTCCTACCCCTCCCCCTTCCTTGATGAACAAAAGATGCTCAGATTCTCCAAGGCTGCTCGCACATTGCCCTCAGGTTTGGATGGCTCTAGCACATCATTTGCCCTTCCATTTTTTCCATCTGCAATGTAGTAGAAGAATAGACAATATCGCATGGTCTTTGATCTGTTCTGTGCAACTCATGATAGACAATATTCTCTGTTCCTATGTTCAAAATAAAAGGAAAAGTCAAAAGAAAACCCAAGTGCTGCATTTATGGAACTTGATGAGCTCTCATGAATGCTACAGAACTAGTCATGGGGATTTGCACAACTCTAGACTTCACTGGGTCCCCCCCAACCAAGGCTGTAACATTTCATTGCTTTTTTTAACTTTACACTTTTGTCTTGACTCAATGCCTCCTCCCCTAACCATGCATATTTCAAGATAAGGTGGTTGTTGCTTCTTTGAGCATTGCTCAGACTGAATATTTTCCTTGTTTTATCTAGGTATGGATTTTGGAAGACCAAATGAGCATATGTTCTTGTTGTCTAGGACCAAGAGGCCTTTCACTCCCTCACAGTGGATGGAACTGGAACATCAGGCTCTCATATACAAGTATCTCAATGCAAAGGCCCCTATACCTTCCAGCCTGCTTATTTCAATCAGCCAAAGCTTCAGATCATCATCTAATAGAAGTAAGCGTCCAATCCAAAAATCTAGATGCATTTTCATAGATACTTAAAAACTCACATTTTCATAAACCGAGGTAGAAAAGAAAGCATTTTTACATGTATAACTGCATACCAAATCACCTGTTAGGGTAGAAATGTGAGAAATGGAAGTGTTGGCTTCTATGTAATATCTGAAACTACCAATCATGAAGTTTCAATATGAATGTCAATGAAATTGCACAGATACTATCTTCAAGTTTTAAACGTTTCCACAAACTGAAATTTGTAGATCAGACTATGTCAATAAATGTAACACAAAGATCTGTATATAAGCTGTCTCAACTATCTGTTCTCATCAGTTTAGAATTAGTCACTACACAAGTCAACATACATATATATATAGAGCATAACCAGAATACTATCTACTCTAGGATTTATATGCAAGCAGAACATGACATACTTCCTTATATAATGCAGTGAGTTGGAGGCCTCTCTATCAAGGCTTCGCAAATGCAGATTCTGACCCAGAACCTGGAAGATGCCGTCGAACAGATGGCAAGAAATGGCGATGTTCAAAGGAGGCAATGGCCGACCACAAGTATTGTGAGCGGCACATCAATAGAAACCGCCACCGTTCAAGAAAGCCTGTGGAAAATCAAACTAGAAAGACTGCAAAAGAAACACCCGCTGCTGGCTCATTGTCATCTCCGGTCTCACAGGGTAGCTTCAAGAAAGCAAAAGTTAATGAATTGAAGCCAGGCAGTGTCAACTATTGGACAGATAGTTTAAACAGGTTAATATATCCTGAAACTGACTTTAATCTTCTCGTATGAAGCAGAACTATTTCAGAGTGATAGATTGAATCACAGTATTCCGTTTTGTCACTTGTGCATCACATATTAATGGGGCAAGATTTTCTTATGCATTTTCATGACAGAAGGCCATAACTGTAGTGGCTAATGAACAAAACCTAGTTGAAATTAAACAAAAATTATGACTGGTATATGATGAAGTATTATGGAATTGGAATGCAATGTTGTATAGTCAGGGACACAGAAAACAGTAAGATAGTTTCAATTTTAGTACAAAGTAATTGTAATTTCCATTTACTTCTACACATCTGCAGGACAATGTTGAGCAAAGAGAAAGCAAACAAACATGCAGAAGACAACAATGCTCCACTGCTAAATTCTACGAATCGACAACCCACGTTGTCCCTGATCTCTCAACCGAAGCAACAGAATAAACCGGACAAGTTTAGTCCTACAGTAGATAGTGAATCGATCTCCTCAAATACAATACTAAAGCCTTGGGAAAGCAGCAACCAGCAGAGCAATAAGAACATTTCTTGCACGCAGCTGCATGATCGTGAGTGCCTCCAATCAGTCCTTCAAAATTTCAGCCTGCCTAAGAATGAGAAGATCGAGTCTCAGAAAAACAAAGCTTCCAACCCCATACAAGTTTCATCAACCTTCTATTCCTCTCCAGATGGTCCACGCATTAGCTGCCTTACTTCTAACATGACACAAGTGCATGACGATTGCATCTCAAGTTCTTGGGAGATGCCTCAAGGCGGACCTCTAGGTGAGATCTTAACAAACTCCAAGAATACCGAGGACTTCACCAAGAAGTGTGAATCAAGATCATATGGTTGGTTACTGAATCTCGAGGACCATGAAATGTGAATCCTCAGTCAATGGAGAGCGAGACATAGCAAAACTCACCATAAAAGGGAACTATGGTGAGACAAGCAGGATGAAATAGCTTTGTCCCATCCATGCTTGTTTTTCTCTCCTTTCTATTATCAAACTTCTGTTTTGTAATCTCCAGCTAGTTGCCATTTTCAGTTCTTATGAATTTGGCTGTATCCTA

>PeGRF17
ATATATATAGAGAGAGAGAGAGAGAGAGAGAGAGAGAGCACTACTTTTAAACACAAGTCTATTTCAAAGCACCAAACCAACCATATCGTATAAAGCTCTGTCATCTGTTTGGGAAAACATTCACTTGCAAAAATACAAGGGGTACTTACATAGAAATTAAATGTGTGTACCATGTAGTTATGGATCTGTTCTAGTCCTCAAGTAATTGCTCCATTAATTTTCTTAGAAAAAGCTATCTATTGTGGAATAGTACAACAGCAAACCCTTTTCTTAAGGTTGAAACAAGTAGTACATCATTTCACACCAACAGTTTCCCAAAAAACCAGTAGAACATATTTCAAAGAGTAGAACAACTCATCACTAGCCGTCACCGTCAGTCCTCGCTGGTCATAAAAGTGTCGAGCTCAAAAACTCAAAAAAGAAAACAAAAGCTAAAAGAACGAAAGGACTCCTGCTATTTAAGGGCCACCCCTAGTCTCCCAAAGAGCCACACTTCCTGCCTCCCAAAAAGCAAACCCTCTCTCTCCCTCTCCCTCTCCCTCCTTCAACCACACTGTCCCCAGCAATGCTCACAACCCACCCAGCCACACTTCTCTCCTCTCCCCTCATCTCCTCAAATGTTTGCTGAGTTCTCTGCTGCCATGGAGCTTGGAGAAGTGCTGGGCTTGCAGGGCCTCGGAGTGCCATCCCCCAAGGAGAGTGATCTGGGTCTCACGAAGAGATCCAACTTCACTCAGGCTGCCTCGTACCCATCCCCCTTCCTTGATGAGCAAAAGATTCTCAGATTCTCCAAGGCTGCTCACACATTGCCCTCAGGTTTGGATGGCTCTAGCACATCATTTGCTCATGCCTCTTTTCTATTTTTTTTCCCATCTGTAATGTAGTAGAAGAATAGACAATATTGCATGGTCTTTGATCTGCTCTCTGCAACCCATGATAGACAATATACTCTGTTCCTATGTTCAAAATAAAAGGAGAAGTCAAAAGAAAACTCAAGTGCTGCATTTATTGGAACTTGATGAGCTCTCATGAATGCCACAGAACTAGTCCTGGGGATTTGCACAACTCTACCCTTCACTGGATCATCCCCCACCACCACCACCACAAAAAACAACAAACCAAGGCTGTAACATTGCATCGCTTTTCAACTTTACACTTTTGTCTTGACTCAATGCCTCCTCCCCTAACCACGCATATTTCAAGATAACGTTGCTTCTTTCAGCATTGCTCAGACTAAATATTTTCCTTGTTTTATCTAGGTATGGATTTTGGAAGATCAAATGAGCACATGTTCTTGTTGTCTAGGACCAAGAGACCTTTCACTCCCTCACAGTGGATGGAACTGGAGCATCAGGCTCTCATATACAAATATCTCAATGCAAAGGCTCCTATACCTTCCAGCCTGCTCATTTCAATCAGCAAAAGCTTCAGATCATCTAATAGAAGTAAGCATCGAAACCAAAAATCTAGATGCATTTTCATACATACTTAAAAACTCACATTTTCATAAACCGAGGTAGAAAAGAAAACATTTTTACATGTATAACTGCATACCAAAACATCTGTTAAGATAGAAATGTGAGAAATGGAAGTGTTGGCTTCTATGTAATATCTGAAAGACTGAAACCACCAATCATAAAGTTTTGATATGTTATGTCAATGAAATTGCACAGATACTATCTTTAAGTTTTAAATATTTCGATAAACTGAAATTTGTAGATCAGAATATATCAAGTAAATGTAACATAAAGAGCTGCACATAAGCTGATCAACTATCTGTTCTCATCAGTTTAGAATACGTCACTAAACAAGTCAACATATATATTGAGCATACCCATAATACTGTATCTACTCTAGGATTTACATGCAAGCAGAACATGACATACTTTCCCTATATAATGCAGTGAGTTGGAGACCTCTCTATCAGGGCTTCAAAAGTGCAGAATCTGACCCAGAACCTGGAAGATGCCATCGAACAGATGGCAAGAAATGGCGATGTTCAAAGGAGGCAATGGCCGACCACAAGTATTGTGAGCGGCACATCAATAGGAACCGCCACCGTTCAAGAAAGCCTGTGGAAAGCCAAACTAGAAAGACTACGAAAGAGATACCCGCTGCTGGCTCATTGTCTTCTCCTGTCTCACAGGGTAGCTTCAAGAAAGCAAAAGTTAATGAATTGAAGCCAGGCAGTGTCAGCTATTGGACAGATAGTTTAAACAGGTTAATATATCCTGACACTGAGTTAAATCTTCTCATATGAAGTAGAACTATTTCAGAGTTATAGATTACATCACAGTATTCCCTTTTGTCACTTGTGCATCACATATTAACGGGACAAGATTTTCTGAAGCATTTTCATGACAGAAGTTCGTATTGTGGTTGCTAATGAACAAAAACTAGTTGAAATGAAAAAAATAACTGCTATATTATGGAATAATATGGAAGGCAATACTGTATAGTCAGGGACATAGAGAAGACAGCAAGGTAGATTCAATTTTAGTAGAAAACAATCGTAATTTCTATTCGATTACTTAGTTTTACAAATTTGCAGGACAATGTTGAGCAAAGAGAAAGCAAACAAACCTGCAGAAGACAACAATGCTCCACTGCTAAATTCTACAAATCGACAACCCACGTTGTCCCTGCTCTGTCAACTGAAGCAACAGAATAAACCGGATAAGTTCAGTCCTACAGTAGATAGTGAATCGATTTCCTCAAATACAGCATTGAAGCCTTGGGAAAGCAGCAACCAGCAGAGCAATAAGAGCATTTCTTGCACGCGGCTGCTTGATCGTGAGTGCCTCCAATCAGTCCTTCAAAATTTCAGCTTGCCAAAGAATGAGAAGATCGAGTCTCAGAAAAACAAAGCTTCCAATCCCATACAAGTTTCATCAACTTTCTATTCCTCTCCAGAAGGACCACGCATTAGTTGCCTTACGTCTAACATGACACAAGTGCAGGAGGATTGCATCTCAAGTTCTTGGGAGATGCCTCAAGGTGGGCCTCTAGGTGAGATCTTAACAAACTCCAAGAATACTGAGGACTTGACCAACAAGTGTGAATCAAGATCATATGGTTGGTTACTGAATCTCGAGGACCATGAAATGTGAATCCTCAGTCAATGGAGAGCTAGACATGGCAAAACTCACCATGAAAGGCTATGGTGAGACAAGCAGGATGAAATAGCTTTGATGTTTGCCCCATCCATGCTTCTTTTTATTCTCAATCTTCTGTTTTGTAATCTCCAGCTAGTTGCAATTTTCAGTTCTTATGAATTTGGCTGTATCCTA

>PeGRF18
GTCGCAGTGGCAGGAGCTGGAGCACCAGGCGCTCATCTACAAGTACATGGCCTCCGGCACGCCCATCCCCTCCGACCTCATCCTCCCGCTCCGCCGCAGCTTCCTCCTCGACTCCGCCCTCGCTACCTCCCCCTCCCTCGCCTTCCCGCCTCAGCCCTCACGTAAGTATACACTACTACTTGTCTTATCATTTGCTTGCTTGCTTGTTTCCACCATTCACGTACGTACGTATTGATGCTAACTAATAGACATGGTCGTGTGTTGCATGCGTGCGTGCAGTGGGGTGGGGCTACTTCAGCATGGGGTTCGGGAGGAAGACGGAGGACCCGGAGCCCGGGCGGTGCCGGCGGACGGACGGGAAGAAGTGGCGCTGCTCCAAGGAGGCCTACCCGGACTCCAAGTACTGCGAGAAGCACATGCACCGCGGCAAGAACCGTTCAAGAAAGCCTGTGGAAATGTCCTTGGCCACGCCGCCGCCTTCCTCCTCCGCGTCCTCCTCCTCCAACGCCTCCGCCGTCAACGCAGCCACCACCACCTCCTCCCCCGCGCCATCCTACCACCGCCCCGCCGCCGCCGCGCACGACGTGACGCCGTACCACGCGCTGTACGGCGGCCCCTACGCCGCCTCCGCCCGCCCGCCCGGCGCCGGCGCCTTCCATGCGCAGGTGAGCCCGTTCCACCTCCACCTCGACACCACCCATCCGCACCCGCCACCGTCCTACTACTCCATGGACCACAAGGACTACGCCTACGGGCACAGCGCCAAGGAGGTGCATGGCGAGCACGCCTTCTTCTCCGACAGCACCGAAAGGGACCACCACGCCGGCCACGGCCAGTGGCAGTTCAAGCAGCTCGGCATGGAGCCCAAGCAGAGCGCCACGTCGTTCTTCCCGGGCGGCGGCTACGGCAACAGCGCGGCGTCGCCGTACCCCATTGATCTTTCCAAAGAAGAGGACGAGGAGAAAGAGAGACGGCAGCAGCAGCACTGCTTCGTGCTGGGTGCCGACCTGAGGCTGGAGAAGCCGGCGGGCCATGATGCCGCAGCAGGAGCGGCCCAGAAGCCTCTCCGGCACTTCTTCAACGAGTGGCCGCATGAGAAGGGCAGCAAGGGCTC
