# Supplementary material for: Genome-wide identification of growth-regulating factors in moso bamboo (Phyllostachys edulis): in silico and experimental analyses
Source: PeerJ. 2019 Sep 12;7:e7510. doi: 10.7717/peerj.7510 (PMC6769349; doi:10.7717/peerj.7510)
Supplement: Supplemental Information 17 [file peerj-07-7510-s017.txt]

>PeGRF1
ATGGCAACGCTGGGTTCCTGTGGTGGCCATCCAAGCTTACAACAAGAGCATGGCGGATGT
GATGAGCAAGCACGCCAAGATGGGTTATTGAAGGTGGCAAGGGCATTACCTCCTCCTCCC
TCTTGCTCCTTTCTTGGATCCACCGTCTCCTCTGGGGTGCAGATGCTGAGCTTCTCCTCC
AATGATGCAGCGGGATTGGGTTTGAGCTCAGGAGCAAGCATGCAGGGGGTCTTGGCAAGG
GTCAGGGGGCCGTTTACTCCAACACAGTGGATGGAGCTGGAGCACCAGGCCCTGATCTAC
AAGCACTTTGCTGCAAATGCTCCTGTGCCATCCAGTTTGCTCCTCCCCATCCGAAGAAGC
CTCCATCCATGGGTAGGATGGGGGCCATTTCGTCCCGGCTGTGCTGATGTAGAACCTGGA
AGATGCCGCCGCACAGATGGCAAGAAGTGGCGGTGCTCCAGAGATGCTGTTGGGGACCAA
AAGTACTGCGAGCGACACGTAAACCGTGGTCGCCATCGTTCAAGAAAGCATGTGGAAGGC
CGAGAGGCGACACGCACCATTGCAGAACCAGCCATGGCTGTTCCTGGTGGTGTATTATCG
CGTAGCCACGCCGTGGCTCGGCAGCAGCAGGTGAAAGGCTCAGCTGCTAATGTGACTGAT
CCTTTCTCAAGACAGTCCAACAGGAAATTGCTGGAGAAACAGAATGTAGTCGACCAATTA
TCAGTATCCACTCCCATGGATTCCTTTGACTTCTCATCCTCATATTCTTCTCAAAATTGT
GACAAAGTAGCATTGTCACCACTGAAGTTGCACCATGATCATGACCAGGCTTACATTGCG
CATGGAGTAGGCAGTTCATCGGAAAAAGGTAATAAGTCGCAGGAAAGTCGATTACCAGTA
TCTAGGGAAACACTTGACGACGGACCTCTAGGTGAGGTTTTCAAAAGCAAGAGTTGCCAA
TCAGCTTCTGCAGACATCTCAACTGACAAATGGACTGAGAGCCCCAAGTTACATTCTCCA
ACTGGAATCCTACAAATGACTACTAAGTTCAGTTCAGAGTCCAGTAGCAGCACAGTGAAT
ATTGGCCCTGCACCAGAGAATCACATCACTAGTAATGGCTATCTCACGGCAAGAATGGCT
AATTCTCAGACTGTCCCAACACTCCTCTAA
>PeGRF2
ATGGGGATGGGCGGGTACCACCACCAGCAGCAGCGGGCGGCGGTGTTCACGGCGGCGCAG
TGGGCCGAGCTGGAGCAGCAGGCGCTCATCTACAAGTACCTCATGGCCGGCGCGCCCGTA
CCGCCCGATCTCCTCCTCCCCATCCGCCCCCACTCCGCCGCCGCCGCCGCCACCTTCTCC
TTCGCCAACCCCGCCGCCTCGCCCTTCTACCACCACCACCACCCCTCCCTGAGTTACTAC
GCGTACTACGGGAAGAAGCTGGACCCAGAGCCTTGGCGGTGCCGCCGCACCGACGGCAAG
AAGTGGCGGTGCTCCAAGGAGGCGCACCCCGACTCCAAGTACTGCGAGCGCCACATGCAC
CGTGGCCGCAACCGTTCAAGAAAGCCTGTGGAATCCAAGACCGCTACCCCTGCCCCTGCT
CCTCAGCCGCAGCCCCAGTTGTCCACCGTGACAACTACAACTAGCGGGTACTCTCTTGGA
GCTAAAGTTGATGTGGGCGAACTGAGCTTCTTCTCTGGAGCATCAGGAAACACTAGGGGG
TTCACCATTGATTCTCCAACAGATAGCTCATGGCACTCGCTGCCGTCCAGTGTGCCCCCA
TATCCACTGTCAAAAACTAGAGATTCTGGCCTCTTACCAGGTGCCTACTCCTATTCCCAC
CTTGAGCCATCACAGGAACTTGGCCAGGTGACCATCGCCTCGCTGTCCCAAGAGCAGGAG
CGCCACTCTTTCAGCGGCGGGACTGGAGGGCTGCTGGGAAATGTGAAGCAAGAGAACCAG
CCGCTGAGGCCTTTCTTCGACGAGTGGCCTGGGACGCGGGACTCATGGTCGGAGATGGAC
GACGAGCGGTCCAACAGGACCTCCTTCTCGACGACTCAGCTCTCGATCTCCATCCCAATG
CCCAGATGTGGGTCCCCTATCTACCTTAAGCGTCTCAGAATGTATTTGTTTGCTTGTCCA
CGGCATGGCATGTCGCACGGAGACTACTCACCACATCTCCTTTGTTGA
>PeGRF3
ATGGGGATGGGAGGGTACCAGCAGCAGCAGCAGCAGCGGGCGGCGGTGTTCACGGCGGCG
CAGTGGGCCGAGCTGGAGCAGCAGGCGCTCATCTACAAGTACCTCATGGCCGGCGCGCCC
GTGCCGCCCGATCTCCTCCTCCCCATCCGCCCCAACTCCGCCGCCGCCACCTTCTCCTTC
GCCAACCCCGCCGCCTCGCCCTTCTACCACCACCACCACCCCTCCCTGAGTTACTACGCG
TACTACGGGAAGAAGCTGGACCCGGAGCCGTGGCGGTGCCGCCGCACCGACGGCAAGAAG
TGGCGGTGCTCCAAGGAGGCGCACCCCGACTCCAAGTACTGCGAGCGCCACATGCACCGT
GGCCGCAACCGTTCAAGAAAGCCTGTGGAATCCAAGACCGCTGCCCCTGCCCCTCAGCCG
CAGCCCCAGTTGTCCACCGTGACAACTACGACCCGCGACACCGCCCCTCTCCCGTCCCTG
GCAGTGGGGGGCAAAACCCATGGCCTGTCTCTCGGTGGGGCTGGCTCGTCGCAGGTTCAT
TTTGATTCTTCGTCATACGGCGGCAAGTACTCTCCTGGAGCTAAAGCTGATGTGGGCGAA
CTGAGCTTCTTCTCTGGAGCATCAGGAAACACTAGGGGCTTCACCATTGATTCTCCAACA
GATAGCTCATGGCATTCGCTGCCGTCCAGTGTGCCCCCGTATCCATTGTCAAAAACTAGA
GATTCTGGCCTCTTACCAGGTGCCTACTCCTATTCCTACCTTGAGCCGTCACAGGAACTT
GGCCAGGTGACCATCGCCTCGCTGTCCCAAGAGCAGGAGCGCCACTCTTTCAGCGGCAGG
GCAGGAGGGCTGCTGGGAAATGTGAAGCATGAGAACCAGCCGCTGAGGCCTTTCTTCGAC
GAGTGGCCTGGGACGCGGGATTCATGGTCAGAGATGGACGATGAGCGGTCCAACAGGACC
TCCTCCTCGACGACTCAGCTCTCCATCTCCATCCCGATGCCCAGATGTGGGTCTCCTATC
GGTCGGCCACTACCTTAA
>PeGRF4
ATGGAGATGAGAGTTGGGCTGGTCATCGACTCCTACAACCACAACGAGCTCGTCGTCATC
CACCGCGATGCGCGATCCAGGGGGGTCGGGGAGGAGGCGCAGCAGCACATGATGAGCGCG
AGGTGGGGGGCGGCGAGGCCGGCGCCGTTCACGGCGGCGCAGTACGAGGAGCTGGAGCAG
CAGGCGCTCATATACAAGTACCTCGTCGCCGGCGTGCCCATCCCGCCGGATCTCCTCCTC
CCCATCTGCCGCGGCTTCGACTCACTCGCCTCGCGCTTCTACCACCGCCCTGCCCTTGGG
TACGGGTCCTACTTCGGCAAGAAGCTGGACCCGGAGCCCGGGCGGTGCCGACGTACGGAC
GGCAAGAAGTGGCGGTGCTCCAAGGAGGCCGCCCCGGACTCCAAGTACTGCGAGCGCCAC
ATGCACCGCGGCCGCAACCGTTCAAGAAAGCCTGTGGAAACGCAGCTCGTCGCCCCCCAC
TCGCAGCAGCCCCCCGCCCCCGCCCCCGCGCCCGCCAGCGCCGCCGCCGCCGCCGGCTTC
CAGAACCACTCGCTGTACCCGGCGATCGCCAATGGTGGCGGCGGCGGATGTGGCAGCGCG
CCTGGCTTGTTCGCCCTGGGGTCTGCTGCTCAGCTGCACATGGACAATGCTGCGCCTTAC
GCGACTGCTGGTGGTGGCGGAAGCAAAGATCTCAGGTATTCTGCTTATGGAGTGAGATCT
TTGGCAGATGAGCACAGCCAGCTCATTACTGGAGCTATGGATACCTGTATGGACAACTCG
TGGCGCTTGCTGCCGTCTCAGACCCCCTCATTTTCTGTTTCGAGCTACCCTCTGCTTGGA
ACGCCGAGTGACCTGGACCAGAGCACCATCTGCTCGCTGCCGAAGGTGGAGAGGGAGCCA
CTGTCTTTCTTTGGGACCGACTTTGTGACCGTCGACTCTGCGAAGCAGGAGAACCAGATG
CTGCGCCCCTTCTTCGACGAGTGGCCAAAGGCGAGGGACTCTTGGCCGGAGCTAGCTGAT
GACAACAGCCTCGCCACCCAACTCTCGATCTCCATTCCGATGGCAACCTCTGACTTTTCC
ACCACCAGCTCCCGGTCACCCAACGGAACAGCCGCGGCAAAGTTAATTGAGTTATTGCAA
CTTATGAACTTAAAACTGAAGGAAGCATGTGCAAAGAATGAGGTAGAAAAGGCACTTCTC
TCAAAAAAGGATCAAGAGGTGGAGAAGCTATCTGAAGAATATTCACTCTTGGATAACTCA
CTTAAAGATGCAAATGCCGAAATGGATGCACTGAGGGAGAAGATGAAAGTATTAGAGGAT
TCAGAAAGCTCTATGAAGTCTGAAGAATGTAGTTTCCTCCCATGTTTCCGAAAAGGCTGT
TCTTGCATCAGAACTAGAGACCCTTAG
>PeGRF5
ATGGCGATGCCGTATGCCTCTCTTTCCCCGGCAGCCGACCACCGCTCCTCCCCCACCGCC
GCCACCGTCTCCCTCCTCCCCTTCTGCCGCTCCTCCCCGCTCTCTGCGGGTAATGGAGGT
GGCGGGCTGGGGGAGGAAACGCAGATGAACGGGAGGTGGGAGGCGAGGCCGGCGCCGTTC
ACGGCGGCGCAGTACGAGGAGCTGGAGCAGCAGGCGCTCATATACAAGTACCTGGTGGCC
GGCGTGCCCGTCCCGCCGGATCTCGTGCTCCTCATCCGCCGCGGCCTCGACTCCCTCGCC
GCCCGCTTCTACCACCACCCCGCCCTTGGGTATGGGTCGTACTTTGGCAAGAAGCTGGAT
CCAGAGCCGGGCCGGTGCCGGCGTACGGACGGCAAGAAATGGCGGTGCTCCAAGGAGGCC
GCCCCAGACTCCAAGTACTGCGAGCGCCACATGCACCGCGGCCGCAACCGTTCAAGAAAG
CCTGTGGAAACGCAGCTCGTCCCCCAGTCCCAACCGCCCACCACGGCGGCCGCGTCCCCC
GCGCCGCCCCTCGCCGCCGTTGCCTCCAATGGTAGCAACTTCCAGAACCATTCCCTTTAC
CCGGCCATTGCCGGAAGCAATGGTAGCATAGGCGGGGGCAGCAACATGTCCAGCTCGTTC
GCCTCGGCGTTGGGGTCTTCTCAGCTGCACATGGACAATGCTGCCACTTATGCAGCTGTT
GGTGGTGGAACGGGCAAAGATCTCAGGTATGCTGCTTACGGAATAAGATCTTTGGCGGAT
GAGCACAGTCAGTTCATTACAGAAGCTATCAATACATCTATTGAAAACCCATGGCGCCTG
CTGCCATCTCAGAACTCTTCATTTCCCCTTTCGAGCTACCGTCAGCTTGGGGCACTGAGT
GACCTGGGCCAGAACACTGTCAGCTCACTGCCGAAGGTCGAGCGTCAGCCACTTTCCTTC
TTCGGGAGCGACTTTGGCACCGTTGATTCTGTGAAGCAGGAGAACCAGACGCTGCGGCCC
TTCTTCGATGAGTGGCCAAAGGCAAGGGACTCCTGGTCAGACCTGGCTGATGAGAATGCT
AACCTTGCCTCGTTCTCAGCCACCCAACTGTCAATTTCCATACCGATGGCGTCCTCTGAC
TTCTCCGTTGCCAGCTCCCGGTCGCCTAACGGTGACTGA
>PeGRF6
ATGGCCAGGGTCAGGGCCCCCTTCACGCCGTCTCAGTGGATCGAGCTGGAGCACCAGGCC
CTGATCTACAAGTACCTGGCTGCCAATAGCCCCGTGCCTCACGGCCTGCTCCTCCCCATC
AGAAGGAGCCTCGCATCCCCCTACTCGCCTGCCTACTTTGGCACAAGCACATTGGGGTGG
GGGTCTTTCCAGCTGGGCTACTCCGGCAGCGCGGATCCGGAGCCCGGGCGATGCCGCCGG
ACGGACGGCAAGAAATGGCGATGCTCGAGGGATGCGGTCGCCGACCAAAAGTACTGCGAG
CGACACATGAACCGGGGACGCCATCGTTCAAGAAAGCATGTGGAAGGCCAGCCTGGCCAT
GCCGCGAAAGCGATGCCCGCGGTGGTGGCAGCGTCTGCCGCTGCCTCTGCTACCCAGCCT
AGTGCTCTCGCCGCTGCGGGTGGCGGAGCTACTGCTGGCCTCACCATCAACCATCAGCAG
CAACCAGTGAAGAGCTACGCCGCGAATACTACTGATCCTTGCTGGCTGCAATATAACAGG
GAACTCGTGAACAAACAGAATGAGAGTGAACAAATGCAAGACTCTGACAGCCTCTCAATG
CTGACTTCCGTGAATACGAGAAACACAGGCAGCCTCTTTCCGTTCTCAAAACAACATAAT
CCTTTTGACTTGATGAGCTCAAGGCCAGATTTTGGCCTCGTTTCATCTGATTCACTGATG
AGCTCTCCTCATAGCTCCTTGGAGAACGTCAATTTGCTCAGTTCACAGAGTCTGAATGAA
CACCAGAGTTCAGTTTTCCTGCAACACTTTGTGGACTGGCCCAGGACACCTGCACAGGGA
GCTCTTGGATGGCCCGATGCTGAAGAGATGCAAGCTCAGAGAACCCAACTCTCAATATCT
GCTCCAATGGCGTCCTCTGACCTATCATCAGCTTCCACATCTCCCATCCACGAGAAGCTA
ATGTTATCGCCTCTTAAGCTGAGCCGTGAGTATAGTCCAATCGGTCTCAGCATGGCAGCA
AATAAAGATGAAGTTAGCCAGGGAGAAGCAAACTGGACGCCTATGTTCCACGATTCTTCA
ATGGACGGGCCATTAGGGGAGGTTTTAACCAAGAACAGCAACATGGAAACCAGGAACTGC
CTGTTGGCGTCTCTGAACCTTTTAACGGATGGCTGGGATTCAAGCCCAGGGATGCAGTCA
TCCCCTGTAGGAGTTCTGCAGAAGACCACCTTTGGATCAGTCTCCAGTAGCACTGGGAGC
AGTCCTAGGCTGGAGAACCACAGTGTTTATGATGGTATCAGTAACCTGCGGGATGATCTC
GGCTCCATTGTTGTAAATCATCCGAGCATCCGCCTGGTGTGA
>PeGRF7
ATGGTGAACTTGGATACACTGGTCCATCATGTTGACCTTGCTGCAGAGAAGATTAATGTT
GTGGCATACTCAGAGGGCCCATTGGATCTAATTTTGGGACCACATGATCCATGTGACACA
GAACATGTCATGGCTGCTGAAGCCGAGAACTTGCTGGCAACTACAGACATGGAACAAGTC
ATGGCTGCTGAAGCACAAAACTTGTTTGCAATCGAAAAAACTGAGGAGCAGACCAGTAAG
GGGCCTGATGTCCCAATTCTGCGGAGGAGCTCGCGTTTGGTGGAAAGAAGTGGAGGACGA
TATGAGAATGTTGTCCGCAAGGCAATGGAGAGGAAAGCACATTGCAGGAATGATGTGGAA
CTGCTTAGTGCTTTGCTTGGGAGAAGCTGCAGCAGATCAGAAAACCCAAGGAGTAGATTG
GGAAGAGGTGGAGAGGAAAGAAATGGTGGAAAATACGATAATGTTGTCCGGAAGGCATTG
GTGAGCAAAGCGCATTGCAGGGATGCGCGTGACTTGGCAAGAGGCGTGAGCAGGGTTGGT
GGCATCTTCGGACCTCCGGCAATGGAGGGCAGCGGCTTGGCTGCTGCTTCGAGGGGAGCA
GAAGCAGCAGGAGGCAACACTCCAGCTGCCTCGAGTGGAACTGTACCAGGAGTAGCACCG
ACCACAGAAGTTCAGGAGGAAATGGGAACGCTTGTGGCATCTATCCCTGTTGGTGCTGGG
GCGGCATTCAACATGATGCAACTGCAGGAGCTAGAAGAGCAGTCTCTGGTGTTCCAGTAT
ATGGCTGCTCGCATACCAGTGCCTACCCATCTCGTCTTCCCCATTTGGAAGAGTGTTACT
GGTGCATCCTCTGAAGGTGCCCAGAAGTACCCTACTTTGATGGGGTTGGCAACACATTGC
TTGGACTTCGGAAAGAACCCAGAGCCGGAACCAGGGAGATGCCGGCGAACAGATGGCAAG
AAATGGCGATGCCATAGAAATGTTATCCCAAATGAGAAGTACTGTGAACGCCATATGCAC
CGTGGTCGCAAGCGTCCCGTACAACTTGCTGTCAAGGATGATGAGCTTGATTCTGCATCA
TGGTCCAAGTCTGCTTCTGGCAAGGCCACCTTCAAGGCCACCGAAGGTGGCAAGAAGACT
GATGACAAGAGCTCAAGTAGCAAGAAGCTTGCGGTGGAAGCATCAGCTGCTGTGCAGTCT
ACATAA
>PeGRF8
ATGGCCGAGGAGAAAGAAGCCGACTCGCCGCAGCCACCGTCCAAGCTCCCCCGCCTCTCC
TGTGCCGACCCGAATGCCGGAGCGGTGACCATGGCGGACTCGTCGCCGCTGGTTCTTGGA
CTGGGCCTGGGGCTCGGCGGCGATAGCTGCGGCGAGCGTGGCGTGGAAGCACCGGCGGCG
CATAAGGCGTCGGCGCTGACGTTCATGCAGCAGCAGGAGCTGGAGCACCAGGTGCTCATC
TACCGCTACTTCGCCGCGGGCGCGCCCGTGCCGGTGCACCTCGTGCTCCCCATATGGAAG
AGCGTCGCTGCCTCGTCCTTCGGCCCCCACCGCTTCCCCTCTCTGATGGGGCTGGGGAGC
CTGTGCTTTGACTACCGGAGCAGCATGGAGCCGGAGCCGGGGCGGTGCCGCCGCACTGAT
GGCAAGAAGTGGAGGTGCTCCCGCGACGTGGTGCCGGGGCACAAGTACTGCGAGCGGCAC
GTCCACCGGGGCCGCGGCCGTTCAAGAAAGTCTGTGGAAGCGGCCACCACCACCCCGGCG
CCCAACGGCAGCAGCAGCAGCATCAGCGCGTCGCCGCGCGGCCTCGGCTTCTCCCCCACC
AGCGTCCTCCTCGCCCACAGCGCCGCGCGCGCCACCTGA
>PeGRF9
ATGACCAGGGTGAGGGGGCCCTTCACGCCGTCTCAGTGGATCGAGCTGGAGCACCAGGCC
CTGATCTACAAGTACCTGGCTGCCAATAGCCCTGTGCCTCACGGCCTACTCATCCCCATC
AGAAGGAGCCTCGCATCCCCCTACACACCTGCCTACTTTGGCACAAGCACATTGGGATGG
GGGTCTTTCCAGCTGGGCTACTCCGGCAGCGCGGATCCGGAGCCCGGGCGGTGCCGCCGG
ACAGACGGCAAGAAATGGCGGTGCTCGAGGGATGCGGTCGCCGACCAAAAGGAACCGGTA
AACAAACAGAATGAGAGTGAACAAATGCAAGACTCTGACAGCCTCTCGATGCTGACTTCC
ATGAATATGAGAAATACGGGCAGTCTCTTTCCATTCTCAAAACAACATAATCCTTTCGAA
GTGACCAGCTCAAGGCCAGATTTTGGCCTCGTTTCATCGGATTCACTGATGAGCTCTCCT
CATAGCTCCTTGGAGAACGTCAATTTGCTCGGTTCACAGAGTATGAATGAACACCAGAGT
GCAGTTTCCCTGCAACACTATGTGGACTGGCCCAGGACACCTGCACAGGGAGCTCTTGCG
TGGCCCGACACTGAAGAGATGCAAGCTCAGAGAACCCAGCTCTCAATATCTGCTGCAATG
GCATCCTCTGACCTATCATCGGCCTCCACATCTCCCATCCACGAGAAGCTAATGTTATCG
CCTCTTAAGCTGAGGCACGAGTATAGTCCTATCGGTCTCAGCTTTGCAGCAAATAAAGAT
GAAGTTTGCCAGGGAGAAGCAAACTGGACGCCTATGTTCCGTGATTCTTCGATGGGTGGG
CCGTTAGGAGAGGTTTTGACCAAGAACAGCACCATGGAAGCAAGAAACTGCCTGTCGGCG
TCTCTAAACCTTTTAACGGATGGCTGGGACTCAAGCCCAGGGTTGCAGTCATCCCCTGTA
GGAGTTCTGCAGAAGACCACCTTTGGACCAGTCTCCAGTAGCACTGGGAGCAGTCCTAGG
TTGGAGAACCACAGTGTTTATGATGGTATCAGTAACCTGCGGGGTGATCTCGGCTCCATT
GTTGTAAATCATCCGAGCACCCGCCGGGTGTGA
>PeGRF10
ATGATGCTGAGCGGGCAAGGCAGCGGCGGCGGGAGGTGCCTGTTCAAGGCGTCGCAGTGG
CAGGAGCTGGAGCACCAGGCGCTCATCTACAGGTACATGGCCGCCGGCACGCCGGTGCCG
CCCGACCTCGTCCTCCCCCTCCGCCACCGCGACGGCTTCGCCATCGACACCGCCACCTCC
CTCGCCTTCCCGCCTCACCAGCCATCCCTGGGGTGGGGATGCTACGGGGCGGCGGCGCAG
TGCGGGCGGAAGGCGGAGGATCCGGAGCCGGGGCGGTGCCGGCGGACGGACGGCAAGAAG
TGGCGCTGCTCCAGGGAGGCGTACGGGGACTCCAAGTACTGCGAGAAGCACATGCACCGC
GGCAAGAACCGTTCAAGAAAGCCTGTGGAAACAATGTCCTCCTCCGCCGGCGCTGGCGCC
TCCTACGTTCCCTCTGCCCTCTCCATCTCACCCCCCGCGCCCGACGCGTCCAGCTACGGC
CACCAACACCACCTCGGCCGTCCCGACGCCTCCCCTGCTCGCGCTTCCTCTCAGATCAGC
CCTCTCCAGCTCCGCCTCGACGCCGCCGCGCACGCGACGTCGCCGCCGTCGTCCTACCAC
AGGTACGCGCAGTACAGCACTTCTCCCCTCTTCCCGAGCGGTTACGGCTACGGGTCGTCA
AAGGAGCACGACGAATCGGAGGTTAGGCGGCGGCAGCACTTCCTCGCGTTCGGGGCAGAC
CTGAGCCGGGACAAGCCGGCCGCCGCCGGCCACGACGCTGCCGCGGCGACGGAGAAGCCG
CTGCGGCGCTTCTTCGACGAGTGGCCCCGCGAGACCAGCGACGGGAGGCCGTGGATGGGG
GCGGACCAGGACGAGACTCAGCTCTCAATCTCCATCCCCACGGCCTTGCCCGACCTCGCC
GTCGCCGCCACATCGCGCTACTACAACGCAGATGAATGA
>PeGRF11
ATGAAAGCGCTTGTGGCATCAGTCCCTGCTGATGCAGGGGCAGCCTTCACTGCGATGCAG
CTGCAGGAGCTAGAGCAGCAGTCTCGGGTCTACCAGTATATGGCTGCCCGTGTTCCTGTG
CCTACGCATCTTGTCTTCCCCATCTGGAAGAGTGTTACCGGTGCATCCTCTGAGGGAGCC
CAGAAGTACCCTACTTTGATGGGATTGGCAACACTCTGCTTGGACTTCGGTAAGAACCCA
GAACCGGAACCAGGGCGGTGCCGACGAACAGATGGCAAAAAGTGGCGGTGCTGGAGAAAT
GCTATCCCAAATGAGAAATACTGTGAACGCCATATGCACCGCGGTCGCAAGCGTCCTGTA
CAGCTTGTTGTTGAGGATGATGAGCCTGATTCTGCATCAGGGTCAAAATCTGCGTCTGGC
AAGGCCACCGAAGGTGGCAAGAAGACTGATGACAAGAGCTCAAGTAGCAAGAAGCTTGCA
GTGGCAGCACCAGCTGCTGTGGAGTCTACA
>PeGRF12
ATGGCGCCCCCTCCCCATGGCTGCTTCTTTCTTGGATCAGGCAGCCCTTCCGGCGGCCAG
ATGCTGAGCTTCTCCTCCAGCTACAGCAACAATGCAGGGACTGTTGCATCTGTCATCTGT
GGGGTGGGTGGGTGGTGTTGCATTGGTGTGTGGAGGTCTGGTCTGGTGGCCTCCTTGATT
CAGCTAGCTGATTGGTTGCTTGCCCCCTCCCCATGGGCATCTTGCAAAAAGACCACTGGA
TTGGATTGTGGCAGCTCAGATGTAACAAGCATGCAGGGGGTTTTGGCAAGGGTTAGGGGG
CCGTTCACCCCAACGCAATGGATGGAGCTGGAGCACCAGGCGCTGATCTACAAGCACATC
GTTGTGAATGCGCCGGTGTGCAAATGCAAATGTGACAATAGGGTCCTTGATTTTGCAGTG
GGATGGGGAACGTTTCAGCTGGGCTATTCTGGGAGTGCTGACCCTGAGCCAGGGAGGTGC
CGTCGAACAGATGGCAAGAAATGGCGGTGCTCGAGAGATGCAGTTGTCGACCAGAAGTAC
TGCGAGCGACACATAAATCGGGGCCGCCACCGTTCAAGAAAGCATGTGGAAGGCCGCTCT
AGCCATGCTACAAAAGCAATGCTTGGTATCGCACAACCAGCCTTGGGTGTTTCTAGTGGC
AAATCATCAGGCAGCCAAGCCATGGCACAACAGCCGATTAAAACCATGGCAACAAATTTC
ACTGATCCTAGTCCAACGCAGTTTGACAGTTCTTCGCCTCAACTCAAGTATGGTTTTGCA
TCATGCCTCCTGTCCTGGATGGGGCATGTTAAGCTTTCCACTATAGTCACTTCGGTTTTT
CTCATTAGGATGTTACTGGATAAAGGAAATATATTTGATCATGCCCAAGATTCTACTAAC
CAGCAATATTTACAAGGCATGTTCAAGAACACAAAAGGCCCCAATCCATCTGGGGAAACA
TCTTCACAAGCAGACTATGCAATAATCTCCACCGGTTCTCTCATGAACGCGCCACGATCT
GAGAATGCCAACTTAAACCCCCAGCGATCGCACAGCAAGCAGGCACAACCAAATCCGGTC
CATCATCTCTTTGGCAAAGAGATACAACCTGATGATATCCAGTTGTCGATATCCATTCCC
ATGGATAACTCCAACTTATCCAATAATTACGATAAGGCTCATATTGGCCTTGGGGTAGGT
AGTTCATCAAATGAAGGAAACAGTGCGCGGGCAAGTTGGATACCAGTCTCCTGGGAAACA
TCCAGTGGTGGACCTCTGGGCGAGTTCTTCACCAACACGAGTAACAAGCCAGACGACAAA
AATAAAAGTTGCCCCTCGCCTTCTTTGATCCTCTTAGCTGACGGATGCACAACGAGCCCA
CAGTTGCATTCGCCAACCGGAGTCCTACAAATGACTAACTTCAGTTCAGTGTCCAGCAGC
ACAGTGAGTAGCCCTGGCAGCCTCTGCAATGGCTTGCTGGCTGCGAGCCTGCATGCCATG
CTGCATGCACACAGGCTTGGGAGGGAAATGGATGTGATTGGTGCCACAGGACAGGTGCTA
GTGGACTTCACTGTGGTCAGCTCAGTTGTAAGCTGCAGCAGCTGCTGCTTGCAGGTTGGA
GTCTTTGGGCAGCCCACAATCAAAGATTACGGATAA
>PeGRF13
ATGGCCGAGGAGAAAGAAGCCGACTCGCCGCAGCCACCGTCCAAGCTCCCCCGCCTCTCC
TGCGCCGACCCGAATGCCGGAGCGGTAACCATGGCGGCCTCGTCGCCGCTGGTTCTTGGG
CTGGGCTTGGGGCTCGGCGGCAACAGCTGCAGCGAGCGTGGCGTGGAAGCACCGGCGGCG
CATAAGGCGACGGCGCCGTCGGGGCTGACGTTCATGCAGCAGCAGGAGCTGGAGCACCAG
GTGCTCATCTACCGCTACTTCGCCGTGGGCGCGCCCGTGCCGGTGCACCTCGTGCTCCCC
ATCTGGAAGAGCGTCGCCGCCTCCTCCTTCGGTCCCCACCGCTTCCCCTCCCTGATGGGA
CTGGGGAGCCTGTGCTTCGACTACCGGAGCAGCATGGAGCCGGAGCCGGGGCGATGCCGC
CGCACTGACGGCAAGAAGTGGCGGTGCTCCCGTGACGTGGTGCCGGGGCACAAGTACTGC
GAGCGGCACGTCCACCGCGGTCGCGGCCGTTCAAGAAAGCCTGTGGAAGCCTCCGCGGCC
ACCACCCCGGCGCCCAACGGCGGCGGCAGCAGCATCAGCGCGTCGCCGCGCGGTCTCGGC
TTCTCCCCGACCAGCGTCCTCCTCGCCCACAGCACCGCGCGCGCCACC
>PeGRF14
ATGGCGATGCCGTATGCCTCTCTTTCCCCGGCAGCTGACCACCGCTCCTCCCCCGCAGCC
GCCACCGCCTCCCTCCCCTTCCGCCGCTCCTCCCCGCTCTCCGCGGGTAATGGAGGCGGC
GGGCTGGCGGAGGACGCCCATATGAACGGGAGGTGGGCGGCGAGGCCGGCGCCGTTCACG
GCGGCGCAGTACGAGGAGCTGGAGCAGCAGGCGCTCATATACAAGTACCTGGTGGCCGGC
GTGCCTGTCCCGCCGGATCTCGTGCTTCCCATCCGCCGCGGCATCGACTCCCTCGCCGCC
CGCTTCTACAACCACCCCGCCCTTGGGTATGGGTCGTACTTTGGCAAGAGGCTGGATCCA
GAGCCGGGCCGGTGCCGGCGTACGGACGGCAAGAAGTGGCGGTGCTCCAAGGAGGCCGCC
CCAGACTCTAAGTACTGCGAGCGCCACATGCACCGCGGCCGCAGCCGTTCAAGAAAGCCT
GTGGAAACGCAGCTCGTCCCCCAGTCCCAACCGCCGCGCCGCCCCTCGCCGCCGCCGCCA
CCAACGGCAGCAACTTCCAGAACCATTCCCTTTACCCAGCCATTGCCGGAAGCAATGGTG
GTGGTGGAGGCGGGGGCACCAACGTGTTCAGCTCCTTCGCCTCGGCGCTGGGGTCTTCTC
AGCTGCACATGGACAATGCTGCCACTTATGCAGCTGTTGGTGGTGGAACAGGCAAAGATC
TCAGACAATAATTTGGCTCCTGTAAATTACTTTGTCTCTGAAGAACTCTTACCGGTCACC
ACTATCCCTGACACATCTGAAGTGGCCAGCATGATGCTGGAAGCCCCTCTATTTTCACCC
ATACCAATGATTCCTTTCTATCACTGCAAATCCTTAGATTTAGCTTCACTGAATCTCTTA
TTGTATGCTGCTTATGGAATAAGATCTTTGGCGGATGAGCACAGCCAGCTCATTACAGAA
GCTATTAACACGTCTATTGAAAACCCATGGCGCCTGCTTCCATCTCAAAACTCTTCATTT
CCCCTTTCGAGCTACCCTCAGCTTGGAGCACTGAGTGACCTGGGTCAGAACACTGTCAAC
TCGCTTCCAAAGGTCGAGCGGCAGCCACTTTCCTTCTTCGGGACCGACTTTGGCACCGTC
GACTCTGTGAAGCATGAGAACCAAACGCTGCGGCCCTTCTTCGATGAGTGGCCAAAGGCA
AGGGACTCATGGTCAGATCTGGCTGATGAGAATGCTAACCTTGCCTCATTCTCAGCCACC
CAACTGTCCATTTCCATACCGATGGCGTCCTCTGACTTCTCCGTTGCCAGCTCCCGGTCG
CCTAACGGTGACTGA
>PeGRF15
ATGGCGGCGGAGGGGGAGGCCAAGAAGGATACGAACCCGCCGGGGGGCGGCGGTGATAAC
CCCAAGGAGGCGGCGGAGGAAGCGACGCAGGAGGCCGGAGGGCAGGAAGCCGGCCAAGAA
CAGGAGGAGGAGGAGGGGGAGAAGGCAGATCGAGAGGGGAAGGACGGCGACGCGGGAAAG
GAGGAGGAGAAGGAAGAGAACGCGTGTAAAGATCTGGTCCTGGTCGAGGATCCAGAGGAA
GCCGCAGCATCAGCAGCACTTCAGGAAGAAATGAAAGCGCTTGTGGCATCAGTCCCTGTT
GGTGCAGGGGCGGCATTCACTGCGATGCAGCTGCAGGAGCTAGAGCAGCAGTCTCGGGTC
TACCAGTATATGGCTGCCCGTGTTCCTGTGCCTACCCATCTTGTCTTCCCCATCTGGAAA
AGTGTTACCGGTGCATCCTCTGAAGGCGCCCAGAAGTACCCTACTTTGATGGGATTGGCA
ACACTCTGCTTGGACTTTGGTAAGAACCCAGAACCAGAACCAGGGAGGTGCCGACGAACA
GATGGCAAAAAGTGGCGGTGCTGGAGAAATGCTATCCCAAATGAGAAATACTGTCAACGC
CATATGCATCGTGGTCGCAAGCGTCCCGTACAGCTTGTTGTTGAGGATGATGAGCCTGAT
TCTGCATCAGGGTCAAAATCTGCATCTGGCAAGGCCACCGAAGGTGGCAAGAAGACCGAT
GACAAGAGCTCAAGTAGCAAGAAGCTTGCAGTGGCAGCACCAGCTGCTGTGGAGTCTACA
TGA
>PeGRF16
ATGGAGCTTGGAGAAGTGCTGGACTTGCAAGGCCTCACAATGCCACCCCCCAAGGAGAGT
GATCTGAATCTCATGAAGAGATCCAACATCACCCAGGCTGCCTCCTACCCCTCCCCCTTC
CTTGATGAACAAAAGATGCTCAGATTCTCCAAGGCTGCTCGCACATTGCCCTCAGGTATG
GATTTTGGAAGACCAAATGAGCATATGTTCTTGTTGTCTAGGACCAAGAGGCCTTTCACT
CCCTCACAGTGGATGGAACTGGAACATCAGGCTCTCATATACAAGTATCTCAATGCAAAG
GCCCCTATACCTTCCAGCCTGCTTATTTCAATCAGCCAAAGCTTCAGATCATCATCTAAT
AGAATGAGTTGGAGGCCTCTCTATCAAGGCTTCGCAAATGCAGATTCTGACCCAGAACCT
GGAAGATGCCGTCGAACAGATGGCAAGAAATGGCGATGTTCAAAGGAGGCAATGGCCGAC
CACAAGTATTGTGAGCGGCACATCAATAGAAACCGCCACCGTTCAAGAAAGCCTGTGGAA
AATCAAACTAGAAAGACTGCAAAAGAAACACCCGCTGCTGGCTCATTGTCATCTCCGGTC
TCACAGGGTAGCTTCAAGAAAGCAAAAGTTAATGAATTGAAGCCAGGCAGTGTCAACTAT
TGGACAGATAGTTTAAACAGGACAATGTTGAGCAAAGAGAAAGCAAACAAACATGCAGAA
GACAACAATGCTCCACTGCTAAATTCTACGAATCGACAACCCACGTTGTCCCTGATCTCT
CAACCGAAGCAACAGAATAAACCGGACAAGTTTAGTCCTACAGTAGATAGTGAATCGATC
TCCTCAAATACAATACTAAAGCCTTGGGAAAGCAGCAACCAGCAGAGCAATAAGAACATT
TCTTGCACGCAGCTGCATGATCGTGAGTGCCTCCAATCAGTCCTTCAAAATTTCAGCCTG
CCTAAGAATGAGAAGATCGAGTCTCAGAAAAACAAAGCTTCCAACCCCATACAAGTTTCA
TCAACCTTCTATTCCTCTCCAGATGGTCCACGCATTAGCTGCCTTACTTCTAACATGACA
CAAGTGCATGACGATTGCATCTCAAGTTCTTGGGAGATGCCTCAAGGCGGACCTCTAGGT
GAGATCTTAACAAACTCCAAGAATACCGAGGACTTCACCAAGAAGTGTGAATCAAGATCA
TATGGTTGGTTACTGAATCTCGAGGACCATGAAATGTGA
>PeGRF17
ATGGAGCTTGGAGAAGTGCTGGGCTTGCAGGGCCTCGGAGTGCCATCCCCCAAGGAGAGT
GATCTGGGTCTCACGAAGAGATCCAACTTCACTCAGGCTGCCTCGTACCCATCCCCCTTC
CTTGATGAGCAAAAGATTCTCAGATTCTCCAAGGCTGCTCACACATTGCCCTCAGGTATG
GATTTTGGAAGATCAAATGAGCACATGTTCTTGTTGTCTAGGACCAAGAGACCTTTCACT
CCCTCACAGTGGATGGAACTGGAGCATCAGGCTCTCATATACAAATATCTCAATGCAAAG
GCTCCTATACCTTCCAGCCTGCTCATTTCAATCAGCAAAAGCTTCAGATCATCTAATAGA
ATGAGTTGGAGACCTCTCTATCAGGGCTTCAAAAGTGCAGAATCTGACCCAGAACCTGGA
AGATGCCATCGAACAGATGGCAAGAAATGGCGATGTTCAAAGGAGGCAATGGCCGACCAC
AAGTATTGTGAGCGGCACATCAATAGGAACCGCCACCGTTCAAGAAAGCCTGTGGAAAGC
CAAACTAGAAAGACTACGAAAGAGATACCCGCTGCTGGCTCATTGTCTTCTCCTGTCTCA
CAGGGTAGCTTCAAGAAAGCAAAAGTTAATGAATTGAAGCCAGGCAGTGTCAGCTATTGG
ACAGATAGTTTAAACAGGACAATGTTGAGCAAAGAGAAAGCAAACAAACCTGCAGAAGAC
AACAATGCTCCACTGCTAAATTCTACAAATCGACAACCCACGTTGTCCCTGCTCTGTCAA
CTGAAGCAACAGAATAAACCGGATAAGTTCAGTCCTACAGTAGATAGTGAATCGATTTCC
TCAAATACAGCATTGAAGCCTTGGGAAAGCAGCAACCAGCAGAGCAATAAGAGCATTTCT
TGCACGCGGCTGCTTGATCGTGAGTGCCTCCAATCAGTCCTTCAAAATTTCAGCTTGCCA
AAGAATGAGAAGATCGAGTCTCAGAAAAACAAAGCTTCCAATCCCATACAAGTTTCATCA
ACTTTCTATTCCTCTCCAGAAGGACCACGCATTAGTTGCCTTACGTCTAACATGACACAA
GTGCAGGAGGATTGCATCTCAAGTTCTTGGGAGATGCCTCAAGGTGGGCCTCTAGGTGAG
ATCTTAACAAACTCCAAGAATACTGAGGACTTGACCAACAAGTGTGAATCAAGATCATAT
GGTTGGTTACTGAATCTCGAGGACCATGAAATGTGA
>PeGRF18
TCGCAGTGGCAGGAGCTGGAGCACCAGGCGCTCATCTACAAGTACATGGCCTCCGGCACG
CCCATCCCCTCCGACCTCATCCTCCCGCTCCGCCGCAGCTTCCTCCTCGACTCCGCCCTC
GCTACCTCCCCCTCCCTCGCCTTCCCGCCTCAGCCCTCACTGGGGTGGGGCTACTTCAGC
ATGGGGTTCGGGAGGAAGACGGAGGACCCGGAGCCCGGGCGGTGCCGGCGGACGGACGGG
AAGAAGTGGCGCTGCTCCAAGGAGGCCTACCCGGACTCCAAGTACTGCGAGAAGCACATG
CACCGCGGCAAGAACCGTTCAAGAAAGCCTGTGGAAATGTCCTTGGCCACGCCGCCGCCT
TCCTCCTCCGCGTCCTCCTCCTCCAACGCCTCCGCCGTCAACGCAGCCACCACCACCTCC
TCCCCCGCGCCATCCTACCACCGCCCCGCCGCCGCCGCGCACGACGTGACGCCGTACCAC
GCGCTGTACGGCGGCCCCTACGCCGCCTCCGCCCGCCCGCCCGGCGCCGGCGCCTTCCAT
GCGCAGGTGAGCCCGTTCCACCTCCACCTCGACACCACCCATCCGCACCCGCCACCGTCC
TACTACTCCATGGACCACAAGGACTACGCCTACGGGCACAGCGCCAAGGAGGTGCATGGC
GAGCACGCCTTCTTCTCCGACAGCACCGAAAGGGACCACCACGCCGGCCACGGCCAGTGG
CAGTTCAAGCAGCTCGGCATGGAGCCCAAGCAGAGCGCCACGTCGTTCTTCCCGGGCGGC
GGCTACGGCAACAGCGCGGCGTCGCCGTACCCCATTGATCTTTCCAAAGAAGAGGACGAG
GAGAAAGAGAGACGGCAGCAGCAGCACTGCTTCGTGCTGGGTGCCGACCTGAGGCTGGAG
AAGCCGGCGGGCCATGATGCCGCAGCAGGAGCGGCCCAGAAGCCTCTCCGGCACTTCTTC
AACGAGTGGCCGCATGAGAAGGGCAGCAAGGGC
